# Supplementary material for: Dietary aquaculture by-product hydrolysates: impact on the transcriptomic response of the intestinal mucosa of European seabass (Dicentrarchus labrax) fed low fish meal diets
Source: BMC Genomics. 2018 May 24;19:396. doi: 10.1186/s12864-018-4780-0 (PMC5968468; doi:10.1186/s12864-018-4780-0)
Supplement: Supplementary file 1 — Diet formulation and proximal composition. FM5, 5% fish meal diet; FM20, 20% fish meal diet; TH, tilapia hydrolysate diet; SH, shrimp hydrolysate diet; MH, mixed hydrolysate diet. (XLSX 10 kb) [file 12864_2018_4780_MOESM1_ESM.xlsx]

## Sheet: Feuil1
S1 Table. Diet formulation and proximal composition.
		Fish meal diets			Hydrolysate diets
		FM5	FM20		FM5 + 5% TH	FM5 + 5% SH	FM5 + 5% MH
Raw materials and Ingredients
Fish meal LT		0.05	0.2		0.05	0.05	0.05
Tilapia hydrolysate		-	-		0.05	-	0.025
Shrimp hydrolysate		-	-		-	0.05	0.025
Corn gluten meal		0.17	0.11		0.15	0.15	0.15
Wheat gluten meal		0.197	0.14		0.189	0.189	0.189
Rapeseed meal		0.111	0.07		0.09	0.09	0.09
Soybean meal 48% CP		0.17	0.148		0.15	0.15	0.15
Wheat meal		0.1	0.16		0.128	0.128	0.128
DL-Methionine		0.006	0.004		0.005	0.005	0.005
Lysine HCL		0.016	0.01		0.014	0.014	0.014
Mono Calcium Phosphate		0.025	0.012		0.021	0.021	0.021
Fish oil		0.032	0.023		0.029	0.029	0.029
Fish oil covered		0.1	0.1		0.1	0.1	0.1
Mineral and vitamin premix		0.023	0.023		0.023	0.023	0.023
Proximal composition (% diet)
Dry matter		0.925	0.912		0.905	0.916	0.929
Crude protein		0.414	0.446		0.42	0.429	0.432
Crude fat		0.195	0.188		0.19	0.191	0.201
Ash		0.023	0.057		0.051	0.052	0.052
Energy (Kcal/g)		0.051	0.054		0.052	0.052	0.052
soluble N (protein)		0.0573	0.0635		0.0765	0.0775	0.078
FM5, 5% fish meal diet; FM20, 20% fish meal diet; TH, tilapia hydrolysate diet; SH, shrimp hydrolysate diet; MH, mixed hydrolysate diet.
