# Supplementary material for: Dietary aquaculture by-product hydrolysates: impact on the transcriptomic response of the intestinal mucosa of European seabass (Dicentrarchus labrax) fed low fish meal diets
Source: BMC Genomics. 2018 May 24;19:396. doi: 10.1186/s12864-018-4780-0 (PMC5968468; doi:10.1186/s12864-018-4780-0)
Supplement: Supplementary file 2 — Global list and fold changes of differentially expressed genes versus FM5. Values correspond to fold changes between diets and the low fish meal control diet. Positive values indicate upregulation, and negative values down regulation. FM5, 5% fish meal diet; FM20, 20% fish meal diet; TH, tilapia hydrolysate diet; SH, shrimp hydrolysate diet; MH, mixed hydrolysate diet. Values with “*” correspond to fold change means of isoforms. If isoforms were at the same time up and down regulated each values appear. (XLSX 37 kb) [file 12864_2018_4780_MOESM2_ESM.xlsx]

## Sheet: Feuil1
S2 Table. Global list and fold changes of differentially expressed genes.
		Fold change
Gene name		High FM versus low FM		Tilapia hydrolysate versus low FM	Shrimp hydrolysate versus low FM	Mixed hydrolysate versus low FM
Protein asteroid homolog 1				-5.1567	-4.22045	-3.26454
Putative uncharacterized protein ART2				-4.73583	-8.63241	-3.78929
Radical S-adenosyl methionine domain-containing protein 2				-3.89559	-4.01206
Serine/threonine-protein kinase GCN2				-3.88009
Exocyst complex component 3-like protein				-3.28645
Peroxisomal membrane protein 2				-3.21801	-2.6498	-3.00984
Keratin, type I cytoskeletal 13				-3.11143
NFX1-type zinc finger-containing protein 1				-2.90695			0
Glutathione-specific gamma-glutamylcyclotransferase 1				-2.7488	-2.62845	-2.57818
Sacsin				-2.68282		-2.39386
Hemoglobin subunit beta-A		-2.05356		-2.62989
Regulator of G-protein signaling 2		-3.57297		-2.57915	-2.64998	-2.16427
Forkhead box protein Q1		-6.11857		-2.5214
Multidrug resistance-associated protein 9				-2.45775
UMP-CMP kinase 2, mitochondrial				-2.42801	-2.36306	-2.65235
Probable E3 ubiquitin-protein ligase HERC6				-2.33567	-2.49267
Glutamine synthetase		-2.34074		-2.25454	-3.04189	-2.30789
Zinc finger CCCH domain-containing protein 7B				-2.01878		-2.33169
Structural maintenance of chromosomes flexible hinge domain-containing protein 1				-1.96251
Unconventional myosin-IXa				-1.91427
CCAAT/enhancer-binding protein delta		-2.72983		-1.83948	-1.73662
CCAAT/enhancer-binding protein beta		-2.06328		-1.83148	-2.25688
Meprin A subunit alpha		1.53846		1.97709		2.03851
Fructose-1,6-bisphosphatase 1				1.98582
Angiotensin-converting enzyme		1.62		1.99636		2.10835
39S ribosomal protein L10, mitochondrial				2.0181
Ectonucleotide pyrophosphatase/phosphodiesterase family member 7		6.01608		2.02295	4.43418	5.93*
Selenoprotein Pa		2.76981		2.11589		2.77936
C-1-tetrahydrofolate synthase, cytoplasmic		1.89273		2.1344		2.4587
Arginase, non-hepatic 1				2.159
Plakophilin-1		1.90346		2.18867	1.91623	2.41529
Maltase-glucoamylase, intestinal		2.09582		2.31251		3.025
Apolipoprotein B-100		-2.01708		2.57317
Glucose-6-phosphatase				2.98968		3.10*
Butyrophilin subfamily 1 member A1				8.36389
Interferon-induced GTP-binding protein Mx				-3.05*	-2.6901	-2.48*
2,4-dienoyl-CoA reductase, mitochondrial						-1.91804
2-oxoglutarate dehydrogenase, mitochondrial		1.86*
2-phosphoxylose phosphatase 1		-1.85304
3-beta-hydroxysteroid-Delta(8),Delta(7)-isomerase						-3.0045
3-ketoacyl-CoA thiolase, mitochondrial						-2.37485
4-aminobutyrate aminotransferase, mitochondrial		1.651
5'-AMP-activated protein kinase subunit gamma-2						2.11135
78 kDa glucose-regulated protein		-2.19422
Acetoacetyl-CoA synthetase						-4.94734
Acetyl-CoA acetyltransferase, cytosolic		-2.23887				-2.75194
Acetyl-CoA carboxylase						-2.11449
Actin, cytoplasmic 2		-1.99414			-1.91548
Acyl-CoA dehydrogenase family member 9, mitochondrial		-1.69226				-2.0538
Acyl-CoA desaturase		1.77847				5.40439
ADP-dependent glucokinase						-2.19242
Alcohol dehydrogenase 1		1.80692				2.22112
Alkylglycerol monooxygenase		1.99475
Aminopeptidase N		1.96664				2.86*
Angiopoietin-related protein 4		-1.71276				-2.88069
Annexin A1		-1.79751
Annexin A2		-1.8944
Apolipoprotein A-IV		-3.28119			-2.05501	-3.94*
Apolipoprotein Eb						-4.81178
Apoptosis facilitator Bcl-2-like protein 14						2.2001
Aquaporin FA-CHIP						1.99978
Arrestin domain-containing protein 3		1.74555
Arrestin red cell isoform 1		2.19376
Asc-type amino acid transporter 1		1.70252
ATP-binding cassette sub-family A member 1						1.979
ATP-binding cassette sub-family D member 2						-3.41371
ATP-citrate synthase		-2.31896				-2.7722
Beta,beta-carotene 9',10'-oxygenase		1.93212				2.04374
Beta-galactosidase						-2.18436
Beta-hexosaminidase subunit beta						3.14879
Bleomycin hydrolase		-1.88753				-1.98909
Brevican core protein						2.4776
Bridging integrator 2						-3.00865
Bromodomain and WD repeat-containing protein 1		1.9311
Butyrophilin subfamily 3 member A3		2.86104				2.49083
CAD protein						-3.16964
Cadherin-related family member 5						1.7869
Calpain-1 catalytic subunit		-1.70779			-1.80752	-2.41297
Calpain-2 catalytic subunit		-1.93526
Calumenin						-2.58458
cAMP-dependent protein kinase type II-alpha regulatory subunit						1.9788
Carbonic anhydrase 1		-1.79258				-2.15359
CD2-associated protein		-2.5767
Cell death activator CIDE-3		-2.09557
Cerebellar degeneration-related protein 2					-2.53565	-1.99088
Chloride anion exchanger						2.73873
Chloride intracellular channel protein 4						2.01394
Chloride intracellular channel protein 5						1.77341
Choline transporter-like protein 4		2.3475
Choline/ethanolamine kinase						-2.2242
Choline-phosphate cytidylyltransferase B		-1.4964
Class E basic helix-loop-helix protein 40						2.16479
Claudin-3		1.95016				2.69788
CMP-N-acetylneuraminate-beta-galactosamide-alpha-2,3-sialyltransferase 2		6.75514			5.2873	6.89769
CMP-N-acetylneuraminate-beta-galactosamide-alpha-2,3-sialyltransferase 4		2.39923
Collagenase 3						-4.08983
Collectrin						4.95513
Cystathionine gamma-lyase		1.9588				2.67039
Cytosolic 10-formyltetrahydrofolate dehydrogenase						2.83*
Cytosolic sulfotransferase 3						2.37605
D-amino-acid oxidase						2.28637
DDB1- and CUL4-associated factor 8		1.72375				2.0106
Dehydrodolichyl diphosphate syntase complex subunit DHDDS		-2.20021				-2.16197
Delta(14)-sterol reductase						-2.74931
DENN domain-containing protein 4C						2.05223
DEP domain-containing mTOR-interacting protein		2.10086				1.87149
Dihydropyrimidine dehydrogenase [NADP(+)]		2.6431				2.39362
Dimethylaniline monooxygenase [N-oxide-forming] 5		2.06726			1.86823	1.97776
DNA (cytosine-5)-methyltransferase 3A		2.05955
DNA damage-inducible transcript 4-like protein		-6.45413			-3.21771	-3.41047
DNA repair protein complementing XP-A cells homolog		-2.81577				-2.64415
DnaJ homolog subfamily C member 5B						3.2955
Dual specificity protein phosphatase 1		-1.77827
Dual specificity protein phosphatase CDC14A		1.89657
Dynamin-1						3.0024
E3 ubiquitin-protein ligase MARCH8		1.60461
E3 ubiquitin-protein ligase RNF180		2.03865
E3 ubiquitin-protein ligase TTC3						-1.92145
Early growth response protein 1		-2.13004
Ectonucleotide pyrophosphatase/phosphodiesterase family member 6		1.78 *			1.84494	2.16778
EGF-like repeat and discoidin I-like domain-containing protein 3		-2.79561				-2.37161
Elongation of very long chain fatty acids protein 4						-2.71121
Elongation of very long chain fatty acids protein 6						-3.95834
ER lumen protein-retaining receptor 3						-2.18089
ERO1-like protein alpha						2.59*
ERO1-like protein beta						2.13048
Ethanolamine kinase 1		-2.09*				-3.05
Ethanolamine kinase 2						-2.23023
ETS-related transcription factor Elf-3						1.85881
Farnesyl pyrophosphate synthase		-2.98031			-2.6573	-5.67738
Fatty acid hydroxylase domain-containing protein 2						1.93565
Fatty acid synthase						-3.32772
Fatty acid-binding protein, brain		4.26494
Fatty acid-binding protein, intestinal						-1.88171
Fatty acid-binding protein, liver-type						-2.17369
F-box only protein 21						1.82299
Feline leukemia virus subgroup C receptor-related protein 2		1.61341				1.77449
Fibrinogen C domain-containing protein 1						-2.62202
Folliculin-interacting protein 1		1.68713
Gamma-butyrobetaine dioxygenase						-2.00464
Gamma-glutamyltranspeptidase 1		2.71961				4.39862
Gamma-interferon-inducible lysosomal thiol reductase						2.38835
Gap junction Cx32.2 protein		-1.53113
Glutathione peroxidase 2						-2.58
Glycerol kinase		3.80064			2.44655	4.68768
GREB1-like protein		-3.34448			-4.33709	-6.57149
GRIP1-associated protein 1						2.63
Growth factor receptor-bound protein 14		1.82226				2.62812
GTPase IMAP family member 7		3.90644				18.07 et -3.00
GTPase IMAP family member 8		5.62*				5.28*
Guanine nucleotide-binding protein G(q) subunit alpha						2.13017
H/ACA ribonucleoprotein complex subunit 4		-1.71168
Helicase with zinc finger domain 2		1.79636
Hemoglobin subunit alpha		3.16446			3.44905	3.28936
Hemoglobin subunit alpha-1					1.97996
Hepatocyte nuclear factor 4-beta						-3.53839
Histamine N-methyltransferase						-2.27368
Histone deacetylase 6						2.42784
Histone-binding protein RBBP4		1.85387				2.17161
Hyaluronidase-1						3.16953
Hydroxymethylglutaryl-CoA synthase, cytoplasmic		-1.93419				-3.19451
Indian hedgehog B protein		1.93443				2.30218
Inhibin beta B chain						-3.85135
Insulin-like growth factor-binding protein 1		-3.49448			-3.71068	-4.5552
Integrin beta-2		-2.4*				-2.70209
IQ motif and SEC7 domain-containing protein 2		2.42299
Kelch-like protein 24		2.87174				2.70713
Keratin, type I cytoskeletal 19						2.08376
Kinesin-1 heavy chain						2.27492
Lactadherin						-2.62075
Ladderlectin						-1.88948
Lanosterol 14-alpha demethylase		-1.84814				-2.05741
Lanosterol synthase		-2.64998				-3.74235
Large neutral amino acids transporter small subunit 4						1.96434
Lathosterol oxidase						-2.68159
Leucine rich adaptor protein 1-like		-2.20748				-4.15852
Leucine zipper putative tumor suppressor 2 homolog		2.21386
Leucine-rich repeat-containing protein 29						-2.1392
Leucine-rich repeat-containing protein 58						3.9248
Long-chain-fatty-acid--CoA ligase 4		-1.89238
Lysosomal alpha-mannosidase						2.12701
MAGUK p55 subfamily member 5-A						2.51595
Major vault protein						2.32332
Mediator of RNA polymerase II transcription subunit 13						-1.80651
Meprin A subunit beta		1.77*				2.0651
Methylsterol monooxygenase 1		-2.26193				-2.30925
Microsomal triglyceride transfer protein large subunit						-2.40556
Mitogen-activated protein kinase 15						-2.56699
Mitogen-activated protein kinase kinase kinase kinase 4		-2.02553
MLN64 N-terminal domain homolog						2.39265
Monocarboxylate transporter 12-B						1.8111
Multidrug resistance-associated protein 4						2.84021
Muscarinic acetylcholine receptor M2		2.02958
Na(+)/H(+) exchange regulatory cofactor NHE-RF1						2.63931
Na(+)/H(+) exchange regulatory cofactor NHE-RF3						1.93662
NADH-ubiquinone oxidoreductase chain 5		-1.7214				-1.98508
Natural resistance-associated macrophage protein 2						-2.36738
Neuroblast differentiation-associated protein AHNAK		-1.93102
Neutral cholesterol ester hydrolase 1		2.61267
NF-kappa-B inhibitor alpha		-1.92*
Nicotinate-nucleotide pyrophosphorylase [carboxylating]		-3.09041			-2.45697
Niemann-Pick C1-like protein 1						2.25*
Nuclear factor NF-kappa-B p105 subunit						2.71332
Nuclear receptor coactivator 7		-1.74205
Nuclear receptor ROR-beta						2.09695
Occludin						2.04485
Patatin-like phospholipase domain-containing protein 2		-1.92622
Perforin-1		2.0149
Perilipin-2		-3.09*			-2.26749
Peroxisomal membrane protein 11C		2.64968				2.45605
Peroxisomal targeting signal 1 receptor		1.8199
Peroxisome proliferator-activated receptor gamma coactivator-related protein 1						-2.87797
Persulfide dioxygenase ETHE1, mitochondrial		2.23*			2.18799	2.64*
PH domain leucine-rich repeat-containing protein phosphatase 1		2.38*				2.50629
Phosphatidate phosphatase LPIN1						-4.11589
Phosphatidate phosphatase LPIN2		1.99721
Phosphatidylserine decarboxylase proenzyme		-2.54607				-3.20*
Phosphoenolpyruvate carboxykinase, cytosolic [GTP]		1.7047				2.33962
Phosphoethanolamine N-methyltransferase 3						-8.27613
Phospholipase B1, membrane-associated						3.97*
Phospholipid hydroperoxide glutathione peroxidase, mitochondrial		-2.38*
Phospholipid-transporting ATPase IA		2.25791				-3.77
PI-PLC X domain-containing protein 1		-2.16968				-3.28632
Pleckstrin homology domain-containing family A member 7		1.88375				2.14477
Probable ATP-dependent RNA helicase DDX5		1.69085
Probable ATP-dependent RNA helicase DHX58					-1.97523
Probable E3 ubiquitin-protein ligase HERC4						-2.79819
Programmed cell death protein 4		1.57289				1.87644
Proheparin-binding EGF-like growth factor		-2.09644
Prolyl endopeptidase-like						1.84952
Proteasome subunit beta type-6		-2.23956				-2.29106
Proteasome subunit beta type-7						-2.07278
Protein bicaudal D homolog 1		1.66179
Protein FAM151A		1.99566
Protein FAM46A						5.68894
Protein FAM69A		-1.67723
Protein Hook homolog 1		1.958
Protein MAATS1						-3.75697
Protein odd-skipped-related 2		2.15295
Protein S100-A10		-1.67818
Protein S100-P		-3.17166				-4.79377
Protein spire homolog 2		-1.75093				-2.33281
Protein transport protein Sec61 subunit beta		-1.82921
Purine nucleoside phosphorylase					-2.19925	-2.3668
Putative all-trans-retinol 13,14-reductase		-3.02212				-3.13694
Putative E3 ubiquitin-protein ligase UNKL		2.12816
Putative protein PHLOEM PROTEIN 2-LIKE A3		3.30323
Pyridoxine-5'-phosphate oxidase		1.81169			1.8793	2.03297
Ral GTPase-activating protein subunit alpha-2		2.45958
Ran GTPase-activating protein 1					-3.19389
Rano class II histocompatibility antigen, A beta chain		2.19746				2.88*
Ras suppressor protein 1		1.96247
Ras-like protein family member 11B		-2.75671
Ras-related protein Rab-1A		-2.45937
Ras-related protein Rab-5B						3.07916
Ras-responsive element-binding protein 1						2.52898
Regulator of G-protein signaling 1		-2.8055
Relaxin-3		2.9644				2.72899
Repressor of RNA polymerase III transcription MAF1 homolog						2.38859
Retinol dehydrogenase 12						-3.11903
Ribonuclease inhibitor						-3.55063
RNA 3'-terminal phosphate cyclase-like protein		-2.26357				-2.48751
RNA polymerase-associated protein CTR9 homolog		-2.21734				-3.7994
RNA-binding protein 47		1.69744				1.83074
Saccharopine dehydrogenase-like oxidoreductase						-2.14803
S-adenosylmethionine synthase isoform type-2						-3.08
Sciellin		-1.89373
Selenocysteine lyase						-3.07753
Sequestosome-1		-2.22838
Serine hydroxymethyltransferase, mitochondrial						-2.94917
Serine incorporator 1						3.07433
Serine/arginine repetitive matrix protein 2						2.49869
Serine/threonine-protein kinase 10						2.85114
Serine/threonine-protein kinase dst2						-2.055
Serine/threonine-protein kinase Sgk1		-3.68*			-3.43385	-3.60*
Serine/threonine-protein kinase ULK2		2.57323
Serine/threonine-protein kinase WNK4						-2.69051
Sestrin-1						2.12107
Sphingomyelin phosphodiesterase 3						-2.5547
Spindle and kinetochore-associated protein 2						-4.41349
Squalene monooxygenase						-4.39*
Squalene synthase						-2.63915
Src-like-adapter 2		-2.89256
Sterol-4-alpha-carboxylate 3-dehydrogenase, decarboxylating						-3.5885
Stress-associated endoplasmic reticulum protein 1		-1.88647				-2.11451
Succinyl-CoA:3-ketoacid coenzyme A transferase 1, mitochondrial		2.82535
Sulfite oxidase, mitochondrial						5.15276
Sulfotransferase 1C1		2.38057				2.73627
SUN domain-containing ossification factor		-1.67705				-2.03398
Surfeit locus protein 4		-2.6678
SURP and G-patch domain-containing protein 1		1.89917
Sushi domain-containing protein 2		2.20498			2.04952	3.38213
Sushi, von Willebrand factor type A, EGF and pentraxin domain-containing protein 1		1.71727				2.02748
SWI/SNF complex subunit SMARCC1						2.71254
Synembryn-A						-2.19189
Tax1-binding protein 1 homolog B						2.10203
Terminal uridylyltransferase 7		1.89459				2.17082
Testis-expressed sequence 2 protein		1.68589
Thioredoxin domain-containing protein 5		2.37907				2.88321
Thioredoxin reductase 1, cytoplasmic		-2.19 et 1.90				2.25192
Transcription factor jun-B		-2.47344			-2.30789
Transcription factor Sox-9 {ECO:0000250|UniProtKB:B7ZR65}						3.84073
Transcriptional regulator Myc		-2.41532
Transmembrane 4 L6 family member 5						-2.13031
Transmembrane 6 superfamily member 2						-1.80665
Transmembrane protease serine 2						2.26509
Transmembrane protein 168		-2.19861
Transmembrane protein 59		1.57789				2.03523
Transmembrane protein 97						-2.25342
Trifunctional enzyme subunit beta, mitochondrial						-2.17602
Tripartite motif-containing protein 2						2.52024
Tubulin alpha chain		-1.5178
Tubulointerstitial nephritis antigen-like					-1.99439
Tumor necrosis factor alpha-induced protein 8-like protein 3						2.30528
Tumor necrosis factor ligand superfamily member 10		2.20353			2.289	3.08984
Tumor necrosis factor receptor superfamily member 11A						2.82222
Type-4 ice-structuring protein						-4.41974
Type-4 ice-structuring protein LS-12		-1.54973
Tyrosyl-DNA phosphodiesterase 2						-2.57361
Ubiquitin carboxyl-terminal hydrolase 33		1.74715				2.0719
UDP-glucose 4-epimerase		-2.69013				-2.52786
UDP-glucose 6-dehydrogenase						-4.4821
Uncharacterized aarF domain-containing protein kinase 5						-3.92569
UPF0462 protein C4orf33 homolog						-3.04065
Uridine-cytidine kinase-like 1		1.96598
Very long-chain acyl-CoA synthetase		1.90*			2.07989	3.00649
WD repeat-containing protein 91						2.89398
Xanthine dehydrogenase/oxidase						2.12098
Zinc finger protein ZFAT		-2.42562				-3.60687
Zinc transporter 1						2.53563
Lipid metabolism related
Choline kinase alpha		-2.89458				-4.84102
Fructose-bisphosphate aldolase B				2.05163		2.17171
Immunity related
Liver-expressed antimicrobial peptide 2						-2.6958
Class I histocompatibility antigen, B alpha chain		1.94818				2.97936
Fucolectin-1		2.50*			4.19662	4.52*
H-2 class II histocompatibility antigen gamma chain		1.95046				2.73687
H-2 class I histocompatibility antigen, K-K alpha chain						3.85133
GTPase IMAP family member 6						5.20146
GTPase IMAP family member 4				-2.72944	-2.46885	-2.52569
Fucolectin		5.15*			3.4*	6.51*
C-reactive protein		3.73445		3.25463	2.7*	4.46824
Protein AIG1		5.98146				6.63148
Serum amyloid P-component		5.11649			2.80177	5.87498
Nutrition related
Solute carrier family 15 member 1				1.78168
Frizzled-5		2.01102				2.40717
WNT1-inducible-signaling pathway protein 1		1.74355
Trypsinogen-like protein 3						-1.89621
Dipeptidase 1						2.68277
Pepsin A				3.10802	2.65394	4.79471
Peptide Y						-3.68033
Glutamyl aminopeptidase		2.55967				4.03665
Chymotrypsin-C				2.2992
Dipeptidyl peptidase 4		1.67883				1.95847
Peptide YY-A						-2.59475
Xaa-Pro dipeptidase						1.72236
Xaa-Pro aminopeptidase 2		2.25644				2.61104
Transport related
Sodium/hydrogen exchanger 7						4.65377
Sodium/myo-inositol cotransporter		-3.05572				-3.55094
Sodium/potassium-transporting ATPase subunit alpha-1				2.22389		2.98681
Sodium-dependent lysophosphatidylcholine symporter 1-B						-3.38285
Sodium-dependent neutral amino acid transporter B(0)AT1		2.82926			2.72822	3.96323
Sodium-dependent phosphate transport protein 2B					2.2706	3.24886
Solute carrier family 13 member 2		2.14776				2.7845
Solute carrier family 13 member 5		2.33891			2.0866	2.73482
Solute carrier family 2, facilitated glucose transporter member 2						2.56058
Solute carrier family 22 member 6				-3.83178
Solute carrier family 40 member 1						2.60445
Cytochrome
Cytochrome c oxidase subunit 1		-1.75409
Cytochrome c oxidase subunit 3		-1.74579
Cytochrome c oxidase subunit NDUFA4						-2.05772
Cytochrome P450 26A1		1.94395
Cytochrome P450 2C14						2.12816
Cytochrome P450 2U1		1.78798
Cytochrome P450 4B1		2.14146				2.95125
Ribosomal protein
40S ribosomal protein S17		-1.83148
40S ribosomal protein S2				-4.30472
40S ribosomal protein S20		-1.72632
40S ribosomal protein S7				2.55881
60S ribosomal protein L18		-1.51869
60S ribosomal protein L29		-2.05088				-2.17442
60S ribosomal protein L3		-1.98846
60S ribosomal protein L5		-1.78537
60S ribosomal protein L9		-2.03593
Values correspond to fold changes between diets and the low fish meal control diet. Positive values indicate upregulation, and negative values down regulation. FM5, 5% fish meal diet; FM20, 20% fish meal diet; TH, tilapia hydrolysate diet; SH, shrimp hydrolysate diet; MH, mixed hydrolysate diet. Values with "*" correspond to fold change means of isoforms . If isoforms were at the same time up and…
