# Supplementary material for: Dietary aquaculture by-product hydrolysates: impact on the transcriptomic response of the intestinal mucosa of European seabass (Dicentrarchus labrax) fed low fish meal diets
Source: BMC Genomics. 2018 May 24;19:396. doi: 10.1186/s12864-018-4780-0 (PMC5968468; doi:10.1186/s12864-018-4780-0)
Supplement: Supplementary file 3 — Global list and fold changes of differentially expressed genes versus FM20. Values correspond to fold changes between hydrolysate diets and the high fish meal control diet. Positive values indicate upregulation, and negative values down regulation. (XLSX 10 kb) [file 12864_2018_4780_MOESM3_ESM.xlsx]

## Sheet: Feuil1
S3 Table. Global list and fold changes of differentially expressed genes versus FM20.
Gene ID	Gene name		Tilapia hydrolysate versus high FM	Shrimp hydrolysate versus high FM	Mixed hydrolysate versus high FM
Upregulated
HB2A	Rano_class_II_histocompatibility_antigen,_A_beta_chain		4.50342	.	.
RL29	60S_ribosomal_protein_L29		2.87788	.	.
RS7	40S_ribosomal_protein_S7		.	3.32339	.
UROM	Uromodulin		.	2.29066	.
FOXQ1	Forkhead_box_protein_Q1		.	2.97799	3.38577
ACOD	Acyl-CoA_desaturase		.	.	2.90109
DUS1	Dual_specificity_protein_phosphatase_1		.	.	2.09972
Downregulated
CP26A	Cytochrome_P450_26A1		-2.26495	.	.
GCN2	Serine/threonine-protein_kinase_GCN2		-4.18877	.	.
P2A03	Putative_protein_PHLOEM_PROTEIN_2-LIKE_A3		-3.05005	.	.
ASTE1	Protein_asteroid_homolog_1		-3.25196	-2.7709	.
GIMA7	GTPase_IMAP_family_member_7		.	-2.45664	.
GIMA8	GTPase_IMAP_family_member_8		.	-2.62959	.
CDR2	Cerebellar_degeneration-related_protein_2		.	-2.58662	.
GIMA6	GTPase_IMAP_family_member_6		.	-3.05625	.
HNF4B	Hepatocyte_nuclear_factor_4-beta		.	.	-2.61762
UGDH	UDP-glucose_6-dehydrogenase		.	.	-2.52802
MUCM	Ig_mu_chain_C_region_membrane-bound_form		.	.	-2.49907
Values correspond to fold changes between hydrolysate diets and the high fish meal control diet. Positive values indicate upregulation, and negative values down regulation.
