# Supplementary material for: Dietary aquaculture by-product hydrolysates: impact on the transcriptomic response of the intestinal mucosa of European seabass (Dicentrarchus labrax) fed low fish meal diets
Source: BMC Genomics. 2018 May 24;19:396. doi: 10.1186/s12864-018-4780-0 (PMC5968468; doi:10.1186/s12864-018-4780-0)
Supplement: Supplementary file 5 — KEGG analysis: list of genes differentially expressed by hydrolysate and high fish meal diets compared to low fish meal diet. (XLSX 63 kb) [file 12864_2018_4780_MOESM5_ESM.xlsx]

## Sheet: Feuil1
S4 Table: KEGG analysis: list of genes differentially expressed by hydrolysate and high fish meal diets compared to low fish meal diet.
Tilapia hydrolysate diet versus low fish meal diet				Shrimp hydrolysate diet versus low fish meal diet				Mixed hydrolysate diet versus low fish meal diet				High fish meal diet versus low fish meal diet
KEGG code	Gene code	Gene name		KEGG code	Gene code	Gene name		KEGG code	Gene code	Gene name		KEGG code	Gene code	Gene name
ko01100 Metabolic pathways (9)				ko01100 Metabolic pathways (9)				ko01100 Metabolic pathways (55)				ko01100 Metabolic pathways (37)
K00275	pdxH	pyridoxamine 5'-phosphate oxidase [EC:1.4.3.5]		K00275	pdxH	pyridoxamine 5'-phosphate oxidase [EC:1.4.3.5]		K00012	UGDH	UDPglucose 6-dehydrogenase [EC:1.1.1.22]		K00164	OGDH	2-oxoglutarate dehydrogenase E1 component [EC:1.2.4.2]
K00288	MTHFD	methylenetetrahydrofolate dehydrogenase (NADP+) / methenyltetrahydrofolate cyclohydrolase / formyltetrahydrofolate synthetase [EC:1.5.1.5 3.5.4.9 6.3.4.3]		K00767	nadC	nicotinate-nucleotide pyrophosphorylase (carboxylating) [EC:2.4.2.19]		K00106	XDH	xanthine dehydrogenase/oxidase [EC:1.17.1.4 1.17.3.2]		K00207	DPYD	dihydropyrimidine dehydrogenase (NADP+) [EC:1.3.1.2]
K01203	SI	sucrase-isomaltase [EC:3.2.1.48 3.2.1.10]		K00787	FDPS	farnesyl diphosphate synthase [EC:2.5.1.1 2.5.1.10]		K00207	DPYD	dihydropyrimidine dehydrogenase (NADP+) [EC:1.3.1.2]		K00275	pdxH	pyridoxamine 5'-phosphate oxidase [EC:1.4.3.5]
K01476	E3.5.3.1	arginase [EC:3.5.3.1]		K00864	glpK	glycerol kinase [EC:2.7.1.30]		K00222	TM7SF2	Delta14-sterol reductase [EC:1.3.1.70]		K00288	MTHFD	methylenetetrahydrofolate dehydrogenase (NADP+) / methenyltetrahydrofolate cyclohydrolase / formyltetrahydrofolate synthetase [EC:1.5.1.5 3.5.4.9 6.3.4.3]
K01915	glnA	glutamine synthetase [EC:6.3.1.2]		K01590	hdc	histidine decarboxylase [EC:4.1.1.22]		K00227	SC5DL	Delta7-sterol 5-desaturase [EC:1.14.19.20]		K00626	E2.3.1.9	acetyl-CoA C-acetyltransferase [EC:2.3.1.9]
K03841	FBP	fructose-1,6-bisphosphatase I [EC:3.1.3.11]		K01915	glnA	glutamine synthetase [EC:6.3.1.2]		K00273	DAO	D-amino-acid oxidase [EC:1.4.3.3]		K00767	nadC	nicotinate-nucleotide pyrophosphorylase (carboxylating) [EC:2.4.2.19]
K12047	MGAM	maltase-glucoamylase [EC:3.2.1.20 3.2.1.3]		K03026	RPC4	DNA-directed RNA polymerase III subunit RPC4		K00275	pdxH	pyridoxamine 5'-phosphate oxidase [EC:1.4.3.5]		K00787	FDPS	farnesyl diphosphate synthase [EC:2.5.1.1 2.5.1.10]
K12354	ENPP7	ectonucleotide pyrophosphatase/phosphodiesterase family member 7 [EC:3.1.4.12]		K03368	SIAT4B	beta-galactoside alpha-2,3-sialyltransferase (sialyltransferase 4B) [EC:2.4.99.4]		K00288	MTHFD	methylenetetrahydrofolate dehydrogenase (NADP+) / methenyltetrahydrofolate cyclohydrolase / formyltetrahydrofolate synthetase [EC:1.5.1.5 3.5.4.9 6.3.4.3]		K00864	glpK	glycerol kinase [EC:2.7.1.30]
K13809	CMPK2	UMP-CMP kinase 2, mitochondrial [EC:2.7.4.14]		K03783	punA	purine-nucleoside phosphorylase [EC:2.4.2.1]		K00387	SUOX	sulfite oxidase [EC:1.8.3.1]		K00876	udk	uridine kinase [EC:2.7.1.48]
ko04974 Protein digestion and absorption (6)				K12354	ENPP7	ectonucleotide pyrophosphatase/phosphodiesterase family member 7 [EC:3.1.4.12]		K00511	SQLE	squalene monooxygenase [EC:1.14.14.17]		K00894	ETNK	ethanolamine kinase [EC:2.7.1.82]
K01345	CELA3	pancreatic endopeptidase E [EC:3.4.21.70]		K13809	CMPK2	UMP-CMP kinase 2, mitochondrial [EC:2.7.4.14]		K00600	glyA	glycine hydroxymethyltransferase [EC:2.1.2.1]		K00968	PCYT1	choline-phosphate cytidylyltransferase [EC:2.7.7.15]
K01346	CELA2	pancreatic elastase II [EC:3.4.21.71]		ko04210 Apoptosis (5)				K00626	E2.3.1.9	acetyl-CoA C-acetyltransferase [EC:2.3.1.9]		K01203	SI	sucrase-isomaltase [EC:3.2.1.48 3.2.1.10]
K01395	MEP1A	meprin A [EC:3.4.24.18]		K01367	CAPN1	calpain-1 [EC:3.4.22.52]		K00787	FDPS	farnesyl diphosphate synthase [EC:2.5.1.1 2.5.1.10]		K01596	E4.1.1.32	phosphoenolpyruvate carboxykinase (GTP) [EC:4.1.1.32]
K08606	MEP1B	meprin B [EC:3.4.24.63]		K03853	CAPN2	calpain-2 [EC:3.4.22.53]		K00789	metK	S-adenosylmethionine synthetase [EC:2.5.1.6]		K01613	psd	phosphatidylserine decarboxylase [EC:4.1.1.65]
K09632	CTRL	chymotrypsin-like protease [EC:3.4.21.-]		K04721	TNFSF10	tumor necrosis factor ligand superfamily member 10		K00801	FDFT1	farnesyl-diphosphate farnesyltransferase [EC:2.5.1.21]		K01641	E2.3.3.10	hydroxymethylglutaryl-CoA synthase [EC:2.3.3.10]
K14206	SLC15A1	solute carrier family 15 (oligopeptide transporter), member 1		K05692	ACTB_G1	actin beta/gamma 1		K00864	glpK	glycerol kinase [EC:2.7.1.30]		K01648	ACLY	ATP citrate (pro-S)-lyase [EC:2.3.3.8]
ko03010 Ribosome (3)				K07818	PRF1	perforin 1		K00894	ETNK	ethanolamine kinase [EC:2.7.1.82]		K01758	CTH	cystathionine gamma-lyase [EC:4.4.1.1]
K02864	RP-L10	large subunit ribosomal protein L10		ko04217 Necroptosis (4)				K01084	G6PC	glucose-6-phosphatase [EC:3.1.3.9]		K01784	galE	UDP-glucose 4-epimerase [EC:5.1.3.2]
K02981	RP-S2e	small subunit ribosomal protein S2e		K01367	CAPN1	calpain-1 [EC:3.4.22.52]		K01197	hya	hyaluronoglucosaminidase [EC:3.2.1.35]		K01852	LSS	lanosterol synthase [EC:5.4.99.7]
K02993	RP-S7e	small subunit ribosomal protein S7e		K01915	glnA	glutamine synthetase [EC:6.3.1.2]		K01203	SI	sucrase-isomaltase [EC:3.2.1.48 3.2.1.10]		K01897	ACSL	long-chain acyl-CoA synthetase [EC:6.2.1.3]
ko04972 Pancreatic secretion (3)				K03853	CAPN2	calpain-2 [EC:3.4.22.53]		K01590	hdc	histidine decarboxylase [EC:4.1.1.22]		K01915	glnA	glutamine synthetase [EC:6.3.1.2]
K01345	CELA3	pancreatic endopeptidase E [EC:3.4.21.70]		K04721	TNFSF10	tumor necrosis factor ligand superfamily member 10		K01596	E4.1.1.32	phosphoenolpyruvate carboxykinase (GTP) [EC:4.1.1.32]		K02256	COX1	cytochrome c oxidase subunit 1 [EC:1.9.3.1]
K01346	CELA2	pancreatic elastase II [EC:3.4.21.71]		ko05164 Influenza A (4)				K01613	psd	phosphatidylserine decarboxylase [EC:4.1.1.65]		K03368	SIAT4B	beta-galactoside alpha-2,3-sialyltransferase (sialyltransferase 4B) [EC:2.4.99.4]
K09632	CTRL	chymotrypsin-like protease [EC:3.4.21.-]		K00787	FDPS	farnesyl diphosphate synthase [EC:2.5.1.1 2.5.1.10]		K01641	E2.3.3.10	hydroxymethylglutaryl-CoA synthase [EC:2.3.3.10]		K03494	SIAT4C	beta-galactoside alpha-2,3-sialyltransferase (sialyltransferase 4C) [EC:2.4.99.4]
ko01120 Microbial metabolism in diverse environments (3)				K04721	TNFSF10	tumor necrosis factor ligand superfamily member 10		K01648	ACLY	ATP citrate (pro-S)-lyase [EC:2.3.3.8]		K05917	CYP51	sterol 14-demethylase [EC:1.14.13.70]
K00275	pdxH	pyridoxamine 5'-phosphate oxidase [EC:1.4.3.5]		K05692	ACTB_G1	actin beta/gamma 1		K01758	CTH	cystathionine gamma-lyase [EC:4.4.1.1]		K07422	CYP2U1	cytochrome P450 family 2 subfamily U polypeptide 1
K01915	glnA	glutamine synthetase [EC:6.3.1.2]		K12647	IFIH1	interferon-induced helicase C domain-containing protein 1 [EC:3.6.4.13]		K01763	SCLY	selenocysteine lyase [EC:4.4.1.16]		K07750	E1.14.13.72	methylsterol monooxygenase [EC:1.14.13.72]
K03841	FBP	fructose-1,6-bisphosphatase I [EC:3.1.3.11]		ko01110 Biosynthesis of secondary metabolites (3)				K01784	galE	UDP-glucose 4-epimerase [EC:5.1.3.2]		K08730	PTDSS2	phosphatidylserine synthase 2 [EC:2.7.8.29]
ko01110 Biosynthesis of secondary metabolites (2)				K00787	FDPS	farnesyl diphosphate synthase [EC:2.5.1.1 2.5.1.10]		K01824	EBP	cholestenol Delta-isomerase [EC:5.3.3.5]		K11140	ANPEP	aminopeptidase N [EC:3.4.11.2]
K01476	E3.5.3.1	arginase [EC:3.5.3.1]		K01590	hdc	histidine decarboxylase [EC:4.1.1.22]		K01852	LSS	lanosterol synthase [EC:5.4.99.7]		K12047	MGAM	maltase-glucoamylase [EC:3.2.1.20 3.2.1.3]
K03841	FBP	fructose-1,6-bisphosphatase I [EC:3.1.3.11]		K03783	punA	purine-nucleoside phosphorylase [EC:2.4.2.1]		K01915	glnA	glutamine synthetase [EC:6.3.1.2]		K12354	ENPP7	ectonucleotide pyrophosphatase/phosphodiesterase family member 7 [EC:3.1.4.12]
ko04120 Ubiquitin mediated proteolysis (2)				ko03320 PPAR signaling pathway (3)				K03368	SIAT4B	beta-galactoside alpha-2,3-sialyltransferase (sialyltransferase 4B) [EC:2.4.99.4]		K13524	ABAT	4-aminobutyrate aminotransferase / (S)-3-amino-2-methylpropionate transaminase [EC:2.6.1.19 2.6.1.22]
K10614	HERC3	E3 ubiquitin-protein ligase HERC3 [EC:2.3.2.26]		K00864	glpK	glycerol kinase [EC:2.7.1.30]		K03783	punA	purine-nucleoside phosphorylase [EC:2.4.2.1]		K14156	CHK	choline/ethanolamine kinase [EC:2.7.1.32 2.7.1.82]
K10615	HERC4	E3 ubiquitin-protein ligase HERC4 [EC:2.3.2.26]		K08746	SLC27A2	solute carrier family 27 (fatty acid transporter), member 2 [EC:6.2.1.- 6.2.1.3]		K03948	NDUFA4	NADH dehydrogenase (ubiquinone) 1 alpha subcomplex subunit 4		K15728	LPIN	phosphatidate phosphatase LPIN [EC:3.1.3.4]
ko00500 Starch and sucrose metabolism (2)				K17284	PLIN2	perilipin-2		K05917	CYP51	sterol 14-demethylase [EC:1.14.13.70]		K16816	PNPLA2	patatin-like phospholipase domain-containing protein 2 [EC:3.1.1.3]
K01203	SI	sucrase-isomaltase [EC:3.2.1.48 3.2.1.10]		ko00240 Pyrimidine metabolism (3)				K07413	CYP2C	cytochrome P450 family 2 subfamily C [EC:1.14.14.1]		K17398	DNMT3A	DNA (cytosine-5)-methyltransferase 3A [EC:2.1.1.37]
K12047	MGAM	maltase-glucoamylase [EC:3.2.1.20 3.2.1.3]		K03026	RPC4	DNA-directed RNA polymerase III subunit RPC4		K07508	ACAA2	acetyl-CoA acyltransferase 2 [EC:2.3.1.16]		K18592	GGT1_5	gamma-glutamyltranspeptidase / glutathione hydrolase / leukotriene-C4 hydrolase [EC:2.3.2.2 3.4.19.13 3.4.19.14]
ko00220 Arginine biosynthesis (2)				K03783	punA	purine-nucleoside phosphorylase [EC:2.4.2.1]		K07509	HADHB	acetyl-CoA acyltransferase [EC:2.3.1.16]		ko01110 Biosynthesis of secondary metabolites (12)
K01476	E3.5.3.1	arginase [EC:3.5.3.1]		K13809	CMPK2	UMP-CMP kinase 2, mitochondrial [EC:2.7.4.14]		K07748	E1.1.1.170	sterol-4alpha-carboxylate 3-dehydrogenase (decarboxylating) [EC:1.1.1.170]		K00164	OGDH	2-oxoglutarate dehydrogenase E1 component [EC:1.2.4.2]
K01915	glnA	glutamine synthetase [EC:6.3.1.2]		ko01120 Microbial metabolism in diverse environments (3)				K07750	E1.14.13.72	methylsterol monooxygenase [EC:1.14.13.72]		K00626	E2.3.1.9	acetyl-CoA C-acetyltransferase [EC:2.3.1.9]
ko01230 Biosynthesis of amino acids (2)				K00275	pdxH	pyridoxamine 5'-phosphate oxidase [EC:1.4.3.5]		K08074	ADPGK	ADP-dependent glucokinase [EC:2.7.1.147]		K00787	FDPS	farnesyl diphosphate synthase [EC:2.5.1.1 2.5.1.10]
K01476	E3.5.3.1	arginase [EC:3.5.3.1]		K00485	FMO	dimethylaniline monooxygenase (N-oxide forming) [EC:1.14.13.8]		K11140	ANPEP	aminopeptidase N [EC:3.4.11.2]		K01596	E4.1.1.32	phosphoenolpyruvate carboxykinase (GTP) [EC:4.1.1.32]
K01915	glnA	glutamine synthetase [EC:6.3.1.2]		K01915	glnA	glutamine synthetase [EC:6.3.1.2]		K11152	RDH11	retinol dehydrogenase 11 [EC:1.1.1.300]		K01613	psd	phosphatidylserine decarboxylase [EC:4.1.1.65]
ko04977 Vitamin digestion and absorption (2)				ko04141 Protein processing in endoplasmic reticulum (2)				K11153	RDH12	retinol dehydrogenase 12 [EC:1.1.1.300]		K01641	E2.3.3.10	hydroxymethylglutaryl-CoA synthase [EC:2.3.3.10]
K14462	APOB	apolipoprotein B		K01367	CAPN1	calpain-1 [EC:3.4.22.52]		K11262	ACACA	acetyl-CoA carboxylase / biotin carboxylase 1 [EC:6.4.1.2 6.3.4.14]		K01648	ACLY	ATP citrate (pro-S)-lyase [EC:2.3.3.8]
K14616	CUBN	cubilin		K03853	CAPN2	calpain-2 [EC:3.4.22.53]		K12047	MGAM	maltase-glucoamylase [EC:3.2.1.20 3.2.1.3]		K01852	LSS	lanosterol synthase [EC:5.4.99.7]
ko04973 Carbohydrate digestion and absorption (2)				ko04120 Ubiquitin mediated proteolysis (2)				K12309	GLB1	beta-galactosidase [EC:3.2.1.23]		K05917	CYP51	sterol 14-demethylase [EC:1.14.13.70]
K01203	SI	sucrase-isomaltase [EC:3.2.1.48 3.2.1.10]		K10614	HERC3	E3 ubiquitin-protein ligase HERC3 [EC:2.3.2.26]		K12352	SMPD3	sphingomyelin phosphodiesterase 3 [EC:3.1.4.12]		K08730	PTDSS2	phosphatidylserine synthase 2 [EC:2.7.8.29]
K12047	MGAM	maltase-glucoamylase [EC:3.2.1.20 3.2.1.3]		K10615	HERC4	E3 ubiquitin-protein ligase HERC4 [EC:2.3.2.26]		K12354	ENPP7	ectonucleotide pyrophosphatase/phosphodiesterase family member 7 [EC:3.1.4.12]		K11778	DHDDS	ditrans,polycis-polyprenyl diphosphate synthase [EC:2.5.1.87]
ko00052 Galactose metabolism (2)				ko04510 Focal adhesion (2)				K12373	HEXA_B	hexosaminidase [EC:3.2.1.52]		K15728	LPIN	phosphatidate phosphatase LPIN [EC:3.1.3.4]
K01203	SI	sucrase-isomaltase [EC:3.2.1.48 3.2.1.10]		K03853	CAPN2	calpain-2 [EC:3.4.22.53]		K13809	CMPK2	UMP-CMP kinase 2, mitochondrial [EC:2.7.4.14]		ko01130 Biosynthesis of antibiotics (10)
K12047	MGAM	maltase-glucoamylase [EC:3.2.1.20 3.2.1.3]		K05692	ACTB_G1	actin beta/gamma 1		K14156	CHK	choline/ethanolamine kinase [EC:2.7.1.32 2.7.1.82]		K00164	OGDH	2-oxoglutarate dehydrogenase E1 component [EC:1.2.4.2]
ko02010 ABC transporters (2)				ko05010 Alzheimer's disease (2)				K14621	PLB1	phospholipase B1, membrane-associated [EC:3.1.1.4 3.1.1.5]		K00626	E2.3.1.9	acetyl-CoA C-acetyltransferase [EC:2.3.1.9]
K05668	ABCC5	ATP-binding cassette, subfamily C (CFTR/MRP), member 5		K01367	CAPN1	calpain-1 [EC:3.4.22.52]		K15728	LPIN	phosphatidate phosphatase LPIN [EC:3.1.3.4]		K00787	FDPS	farnesyl diphosphate synthase [EC:2.5.1.1 2.5.1.10]
K05672	ABCC12	ATP-binding cassette, subfamily C (CFTR/MRP), member 12		K03853	CAPN2	calpain-2 [EC:3.4.22.53]		K18592	GGT1_5	gamma-glutamyltranspeptidase / glutathione hydrolase / leukotriene-C4 hydrolase [EC:2.3.2.2 3.4.19.13 3.4.19.14]		K01596	E4.1.1.32	phosphoenolpyruvate carboxykinase (GTP) [EC:4.1.1.32]
ko01130 Biosynthesis of antibiotics (2)				ko04650 Natural killer cell mediated cytotoxicity (2)				ko01110 Biosynthesis of secondary metabolites (28)				K01641	E2.3.3.10	hydroxymethylglutaryl-CoA synthase [EC:2.3.3.10]
K01476	E3.5.3.1	arginase [EC:3.5.3.1]		K04721	TNFSF10	tumor necrosis factor ligand superfamily member 10		K00106	XDH	xanthine dehydrogenase/oxidase [EC:1.17.1.4 1.17.3.2]		K01648	ACLY	ATP citrate (pro-S)-lyase [EC:2.3.3.8]
K03841	FBP	fructose-1,6-bisphosphatase I [EC:3.1.3.11]		K07818	PRF1	perforin 1		K00222	TM7SF2	Delta14-sterol reductase [EC:1.3.1.70]		K01758	CTH	cystathionine gamma-lyase [EC:4.4.1.1]
ko05202 Transcriptional misregulation in cancer (1)				ko05162 Measles (2)				K00227	SC5DL	Delta7-sterol 5-desaturase [EC:1.14.19.20]		K01852	LSS	lanosterol synthase [EC:5.4.99.7]
K10048	CEBPB	CCAAT/enhancer binding protein (C/EBP), beta		K04721	TNFSF10	tumor necrosis factor ligand superfamily member 10		K00511	SQLE	squalene monooxygenase [EC:1.14.14.17]		K05917	CYP51	sterol 14-demethylase [EC:1.14.13.70]
ko00750 Vitamin B6 metabolism (1)				K12647	IFIH1	interferon-induced helicase C domain-containing protein 1 [EC:3.6.4.13]		K00600	glyA	glycine hydroxymethyltransferase [EC:2.1.2.1]		K07750	E1.14.13.72	methylsterol monooxygenase [EC:1.14.13.72]
K00275	pdxH	pyridoxamine 5'-phosphate oxidase [EC:1.4.3.5]		ko04622 RIG-I-like receptor signaling pathway (2)				K00626	E2.3.1.9	acetyl-CoA C-acetyltransferase [EC:2.3.1.9]		ko05166 HTLV-I infection (8)
ko00680 Methane metabolism (1)				K12647	IFIH1	interferon-induced helicase C domain-containing protein 1 [EC:3.6.4.13]		K00787	FDPS	farnesyl diphosphate synthase [EC:2.5.1.1 2.5.1.10]		K00787	FDPS	farnesyl diphosphate synthase [EC:2.5.1.1 2.5.1.10]
K03841	FBP	fructose-1,6-bisphosphatase I [EC:3.1.3.11]		K12649	DHX58	ATP-dependent RNA helicase DHX58 [EC:3.6.3.14]		K00789	metK	S-adenosylmethionine synthetase [EC:2.5.1.6]		K02375	FZD5_8	frizzled 5/8
ko00630 Glyoxylate and dicarboxylate metabolism (1)				ko04146 Peroxisome (2)				K00801	FDFT1	farnesyl-diphosphate farnesyltransferase [EC:2.5.1.21]		K04734	NFKBIA	NF-kappa-B inhibitor alpha
K01915	glnA	glutamine synthetase [EC:6.3.1.2]		K08746	SLC27A2	solute carrier family 27 (fatty acid transporter), member 2 [EC:6.2.1.- 6.2.1.3]		K01590	hdc	histidine decarboxylase [EC:4.1.1.22]		K06464	ITGB2	integrin beta 2
ko00240 Pyrimidine metabolism (1)				K13347	PXMP2	peroxisomal membrane protein 2		K01596	E4.1.1.32	phosphoenolpyruvate carboxykinase (GTP) [EC:4.1.1.32]		K06751	MHC1	major histocompatibility complex, class I
K13809	CMPK2	UMP-CMP kinase 2, mitochondrial [EC:2.7.4.14]		ko00230 Purine metabolism (2)				K01613	psd	phosphatidylserine decarboxylase [EC:4.1.1.65]		K06752	MHC2	major histocompatibility complex, class II
ko04217 Necroptosis (1)				K03026	RPC4	DNA-directed RNA polymerase III subunit RPC4		K01641	E2.3.3.10	hydroxymethylglutaryl-CoA synthase [EC:2.3.3.10]		K09203	EGR1	early growth response protein 1
K01915	glnA	glutamine synthetase [EC:6.3.1.2]		K03783	punA	purine-nucleoside phosphorylase [EC:2.4.2.1]		K01648	ACLY	ATP citrate (pro-S)-lyase [EC:2.3.3.8]		K11126	TERT	telomerase reverse transcriptase [EC:2.7.7.49]
ko00051 Fructose and mannose metabolism (1)				ko05416 Viral myocarditis (2)				K01824	EBP	cholestenol Delta-isomerase [EC:5.3.3.5]		ko03320 PPAR signaling pathway (8)
K03841	FBP	fructose-1,6-bisphosphatase I [EC:3.1.3.11]		K05692	ACTB_G1	actin beta/gamma 1		K01852	LSS	lanosterol synthase [EC:5.4.99.7]		K00864	glpK	glycerol kinase [EC:2.7.1.30]
ko04657 IL-17 signaling pathway (1)				K07818	PRF1	perforin 1		K03783	punA	purine-nucleoside phosphorylase [EC:2.4.2.1]		K01596	E4.1.1.32	phosphoenolpyruvate carboxykinase (GTP) [EC:4.1.1.32]
K10048	CEBPB	CCAAT/enhancer binding protein (C/EBP), beta		ko04921 Oxytocin signaling pathway (2)				K05917	CYP51	sterol 14-demethylase [EC:1.14.13.70]		K01897	ACSL	long-chain acyl-CoA synthetase [EC:6.2.1.3]
ko04910 Insulin signaling pathway (1)				K05692	ACTB_G1	actin beta/gamma 1		K07508	ACAA2	acetyl-CoA acyltransferase 2 [EC:2.3.1.16]		K08746	SLC27A2	solute carrier family 27 (fatty acid transporter), member 2 [EC:6.2.1.- 6.2.1.3]
K03841	FBP	fructose-1,6-bisphosphatase I [EC:3.1.3.11]		K18154	RGS2	regulator of G-protein signaling 2		K07509	HADHB	acetyl-CoA acyltransferase [EC:2.3.1.16]		K08749	SLC27A6	solute carrier family 27 (fatty acid transporter), member 6
ko04146 Peroxisome (1)				ko03013 RNA transport (2)				K08074	ADPGK	ADP-dependent glucokinase [EC:2.7.1.147]		K08756	FABP7	fatty acid-binding protein 7, brain
K13347	PXMP2	peroxisomal membrane protein 2		K13176	THOC7	THO complex subunit 7		K10203	ELOVL6	elongation of very long chain fatty acids protein 6 [EC:2.3.1.199]		K08767	ANGPTL4	angiopoietin-like 4
ko05169 Epstein-Barr virus infection (1)				K14319	RANGAP1	Ran GTPase-activating protein 1		K10249	ELOVL4	elongation of very long chain fatty acids protein 4 [EC:2.3.1.199]		K17284	PLIN2	perilipin-2
K16196	EIF2AK4	eukaryotic translation initiation factor 2-alpha kinase 4 [EC:2.7.11.1]		ko00760 Nicotinate and nicotinamide metabolism (2)				K10250	ELOVL7	elongation of very long chain fatty acids protein 7 [EC:2.3.1.199]		ko01120 Microbial metabolism in diverse environments (8)
ko04614 Renin-angiotensin system (1)				K00767	nadC	nicotinate-nucleotide pyrophosphorylase (carboxylating) [EC:2.4.2.19]		K11262	ACACA	acetyl-CoA carboxylase / biotin carboxylase 1 [EC:6.4.1.2 6.3.4.14]		K00164	OGDH	2-oxoglutarate dehydrogenase E1 component [EC:1.2.4.2]
K01283	ACE	peptidyl-dipeptidase A [EC:3.4.15.1]		K03783	punA	purine-nucleoside phosphorylase [EC:2.4.2.1]		K11778	DHDDS	ditrans,polycis-polyprenyl diphosphate synthase [EC:2.5.1.87]		K00275	pdxH	pyridoxamine 5'-phosphate oxidase [EC:1.4.3.5]
ko00565 Ether lipid metabolism (1)				ko04068 FoxO signaling pathway (2)				K14621	PLB1	phospholipase B1, membrane-associated [EC:3.1.1.4 3.1.1.5]		K00485	FMO	dimethylaniline monooxygenase (N-oxide forming) [EC:1.14.13.8]
K08743	ENPP6	ectonucleotide pyrophosphatase/phosphodiesterase family member 6 [EC:3.1.4.-]		K04721	TNFSF10	tumor necrosis factor ligand superfamily member 10		K15728	LPIN	phosphatidate phosphatase LPIN [EC:3.1.3.4]		K00626	E2.3.1.9	acetyl-CoA C-acetyltransferase [EC:2.3.1.9]
ko00910 Nitrogen metabolism (1)				K13302	SGK1	serum/glucocorticoid-regulated kinase 1 [EC:2.7.11.1]		ko01130 Biosynthesis of antibiotics (19)				K01596	E4.1.1.32	phosphoenolpyruvate carboxykinase (GTP) [EC:4.1.1.32]
K01915	glnA	glutamine synthetase [EC:6.3.1.2]		ko04919 Thyroid hormone signaling pathway (1)				K00222	TM7SF2	Delta14-sterol reductase [EC:1.3.1.70]		K01648	ACLY	ATP citrate (pro-S)-lyase [EC:2.3.3.8]
ko02020 Two-component system (1)				K05692	ACTB_G1	actin beta/gamma 1		K00227	SC5DL	Delta7-sterol 5-desaturase [EC:1.14.19.20]		K01915	glnA	glutamine synthetase [EC:6.3.1.2]
K01915	glnA	glutamine synthetase [EC:6.3.1.2]		ko04015 Rap1 signaling pathway (1)				K00273	DAO	D-amino-acid oxidase [EC:1.4.3.3]		K13524	ABAT	4-aminobutyrate aminotransferase / (S)-3-amino-2-methylpropionate transaminase [EC:2.6.1.19 2.6.1.22]
ko04724 Glutamatergic synapse (1)				K05692	ACTB_G1	actin beta/gamma 1		K00511	SQLE	squalene monooxygenase [EC:1.14.14.17]		ko04210 Apoptosis (7)
K01915	glnA	glutamine synthetase [EC:6.3.1.2]		ko03020 RNA polymerase (1)				K00600	glyA	glycine hydroxymethyltransferase [EC:2.1.2.1]		K01367	CAPN1	calpain-1 [EC:3.4.22.52]
ko03013 RNA transport (1)				K03026	RPC4	DNA-directed RNA polymerase III subunit RPC4		K00626	E2.3.1.9	acetyl-CoA C-acetyltransferase [EC:2.3.1.9]		K03853	CAPN2	calpain-2 [EC:3.4.22.53]
K13176	THOC7	THO complex subunit 7		ko05320 Autoimmune thyroid disease (1)				K00787	FDPS	farnesyl diphosphate synthase [EC:2.5.1.1 2.5.1.10]		K04721	TNFSF10	tumor necrosis factor ligand superfamily member 10
ko05164 Influenza A (1)				K07818	PRF1	perforin 1		K00801	FDFT1	farnesyl-diphosphate farnesyltransferase [EC:2.5.1.21]		K04734	NFKBIA	NF-kappa-B inhibitor alpha
K16196	EIF2AK4	eukaryotic translation initiation factor 2-alpha kinase 4 [EC:2.7.11.1]		ko04623 Cytosolic DNA-sensing pathway (1)				K01596	E4.1.1.32	phosphoenolpyruvate carboxykinase (GTP) [EC:4.1.1.32]		K05692	ACTB_G1	actin beta/gamma 1
ko04740 Olfactory transduction (1)				K03026	RPC4	DNA-directed RNA polymerase III subunit RPC4		K01641	E2.3.3.10	hydroxymethylglutaryl-CoA synthase [EC:2.3.3.10]		K07374	TUBA	tubulin alpha
K18154	RGS2	regulator of G-protein signaling 2		ko05205 Proteoglycans in cancer (1)				K01648	ACLY	ATP citrate (pro-S)-lyase [EC:2.3.3.8]		K07818	PRF1	perforin 1
ko00030 Pentose phosphate pathway (1)				K05692	ACTB_G1	actin beta/gamma 1		K01758	CTH	cystathionine gamma-lyase [EC:4.4.1.1]		ko05205 Proteoglycans in cancer (7)
K03841	FBP	fructose-1,6-bisphosphatase I [EC:3.1.3.11]		ko05412 Arrhythmogenic right ventricular cardiomyopathy (ARVC) (1)				K01852	LSS	lanosterol synthase [EC:5.4.99.7]		K02375	FZD5_8	frizzled 5/8
ko05168 Herpes simplex infection (1)				K05692	ACTB_G1	actin beta/gamma 1		K05917	CYP51	sterol 14-demethylase [EC:1.14.13.70]		K05692	ACTB_G1	actin beta/gamma 1
K16196	EIF2AK4	eukaryotic translation initiation factor 2-alpha kinase 4 [EC:2.7.11.1]		ko04978 Mineral absorption (1)				K07508	ACAA2	acetyl-CoA acyltransferase 2 [EC:2.3.1.16]		K06493	ITGB3	integrin beta 3
ko04924 Renin secretion (1)				K05334	SLC6A19	solute carrier family 6 (neurotransmitter transporter) member 19		K07509	HADHB	acetyl-CoA acyltransferase [EC:2.3.1.16]		K08523	HBEGF	heparin-binding EGF-like growth factor
K01283	ACE	peptidyl-dipeptidase A [EC:3.4.15.1]		ko03010 Ribosome (1)				K07748	E1.1.1.170	sterol-4alpha-carboxylate 3-dehydrogenase (decarboxylating) [EC:1.1.1.170]		K11989	IHH	indian hedgehog
ko00670 One carbon pool by folate (1)				K02864	RP-L10	large subunit ribosomal protein L10		K07750	E1.14.13.72	methylsterol monooxygenase [EC:1.14.13.72]		K12823	DDX5	ATP-dependent RNA helicase DDX5/DBP2 [EC:3.6.4.13]
K00288	MTHFD	methylenetetrahydrofolate dehydrogenase (NADP+) / methenyltetrahydrofolate cyclohydrolase / formyltetrahydrofolate synthetase [EC:1.5.1.5 3.5.4.9 6.3.4.3]		ko04724 Glutamatergic synapse (1)				K08074	ADPGK	ADP-dependent glucokinase [EC:2.7.1.147]		K16865	PDCD4	programmed cell death protein 4
ko04668 TNF signaling pathway (1)				K01915	glnA	glutamine synthetase [EC:6.3.1.2]		ko00100 Steroid biosynthesis (9)				ko00564 Glycerophospholipid metabolism (6)
K10048	CEBPB	CCAAT/enhancer binding protein (C/EBP), beta		ko04626 Plant-pathogen interaction (1)				K00222	TM7SF2	Delta14-sterol reductase [EC:1.3.1.70]		K00894	ETNK	ethanolamine kinase [EC:2.7.1.82]
ko04975 Fat digestion and absorption (1)				K00864	glpK	glycerol kinase [EC:2.7.1.30]		K00227	SC5DL	Delta7-sterol 5-desaturase [EC:1.14.19.20]		K00968	PCYT1	choline-phosphate cytidylyltransferase [EC:2.7.7.15]
K14462	APOB	apolipoprotein B		ko04977 Vitamin digestion and absorption (1)				K00511	SQLE	squalene monooxygenase [EC:1.14.14.17]		K01613	psd	phosphatidylserine decarboxylase [EC:4.1.1.65]
ko00250 Alanine, aspartate and glutamate metabolism (1)				K08760	APOA4	apolipoprotein A-IV		K00801	FDFT1	farnesyl-diphosphate farnesyltransferase [EC:2.5.1.21]		K08730	PTDSS2	phosphatidylserine synthase 2 [EC:2.7.8.29]
K01915	glnA	glutamine synthetase [EC:6.3.1.2]		ko04727 GABAergic synapse (1)				K01824	EBP	cholestenol Delta-isomerase [EC:5.3.3.5]		K14156	CHK	choline/ethanolamine kinase [EC:2.7.1.32 2.7.1.82]
ko05146 Amoebiasis (1)				K01915	glnA	glutamine synthetase [EC:6.3.1.2]		K01852	LSS	lanosterol synthase [EC:5.4.99.7]		K15728	LPIN	phosphatidate phosphatase LPIN [EC:3.1.3.4]
K01476	E3.5.3.1	arginase [EC:3.5.3.1]		ko00750 Vitamin B6 metabolism (1)				K05917	CYP51	sterol 14-demethylase [EC:1.14.13.70]		ko04151 PI3K-Akt signaling pathway (6)
ko04138 Autophagy - yeast (1)				K00275	pdxH	pyridoxamine 5'-phosphate oxidase [EC:1.4.3.5]		K07748	E1.1.1.170	sterol-4alpha-carboxylate 3-dehydrogenase (decarboxylating) [EC:1.1.1.170]		K01596	E4.1.1.32	phosphoenolpyruvate carboxykinase (GTP) [EC:4.1.1.32]
K16196	EIF2AK4	eukaryotic translation initiation factor 2-alpha kinase 4 [EC:2.7.11.1]		ko05132 Salmonella infection (1)				K07750	E1.14.13.72	methylsterol monooxygenase [EC:1.14.13.72]		K04130	CHRM2	muscarinic acetylcholine receptor M2
ko04152 AMPK signaling pathway (1)				K05692	ACTB_G1	actin beta/gamma 1		ko05166 HTLV-I infection (9)				K06493	ITGB3	integrin beta 3
K03841	FBP	fructose-1,6-bisphosphatase I [EC:3.1.3.11]		ko04810 Regulation of actin cytoskeleton (1)				K00787	FDPS	farnesyl diphosphate synthase [EC:2.5.1.1 2.5.1.10]		K06590	ITGB7	integrin beta 7
ko04140 Autophagy - animal (1)				K05692	ACTB_G1	actin beta/gamma 1		K02375	FZD5_8	frizzled 5/8		K13302	SGK1	serum/glucocorticoid-regulated kinase 1 [EC:2.7.11.1]
K16196	EIF2AK4	eukaryotic translation initiation factor 2-alpha kinase 4 [EC:2.7.11.1]		ko04960 Aldosterone-regulated sodium reabsorption (1)				K02580	NFKB1	nuclear factor NF-kappa-B p105 subunit		K16340	PHLPP	PH domain and leucine-rich repeat-containing protein phosphatase [EC:3.1.3.16]
ko00010 Glycolysis / Gluconeogenesis (1)				K13302	SGK1	serum/glucocorticoid-regulated kinase 1 [EC:2.7.11.1]		K02649	PIK3R1_2_3	phosphoinositide-3-kinase regulatory subunit alpha/beta/delta		ko04974 Protein digestion and absorption (6)
K03841	FBP	fructose-1,6-bisphosphatase I [EC:3.1.3.11]		ko02020 Two-component system (1)				K06464	ITGB2	integrin beta 2		K01278	DPP4	dipeptidyl-peptidase 4 [EC:3.4.14.5]
ko04022 cGMP-PKG signaling pathway (1)				K01915	glnA	glutamine synthetase [EC:6.3.1.2]		K06751	MHC1	major histocompatibility complex, class I		K01395	MEP1A	meprin A [EC:3.4.24.18]
K18154	RGS2	regulator of G-protein signaling 2		ko00220 Arginine biosynthesis (1)				K06752	MHC2	major histocompatibility complex, class II		K05334	SLC6A19	solute carrier family 6 (neurotransmitter transporter) member 19
ko00600 Sphingolipid metabolism (1)				K01915	glnA	glutamine synthetase [EC:6.3.1.2]		K08874	TRRAP	transformation/transcription domain-associated protein		K08606	MEP1B	meprin B [EC:3.4.24.63]
K12354	ENPP7	ectonucleotide pyrophosphatase/phosphodiesterase family member 7 [EC:3.1.4.12]		ko00604 Glycosphingolipid biosynthesis - ganglio series (1)				K11126	TERT	telomerase reverse transcriptase [EC:2.7.7.49]		K13868	SLC7A9	solute carrier family 7 (L-type amino acid transporter), member 9
ko05160 Hepatitis C (1)				K03368	SIAT4B	beta-galactoside alpha-2,3-sialyltransferase (sialyltransferase 4B) [EC:2.4.99.4]		ko04068 FoxO signaling pathway (9)				K14208	XPNPEP2	Xaa-Pro aminopeptidase 2 [EC:3.4.11.9]
K16196	EIF2AK4	eukaryotic translation initiation factor 2-alpha kinase 4 [EC:2.7.11.1]		ko00561 Glycerolipid metabolism (1)				K01084	G6PC	glucose-6-phosphatase [EC:3.1.3.9]		ko03010 Ribosome (6)
ko04921 Oxytocin signaling pathway (1)				K00864	glpK	glycerol kinase [EC:2.7.1.30]		K01596	E4.1.1.32	phosphoenolpyruvate carboxykinase (GTP) [EC:4.1.1.32]		K02864	RP-L10	large subunit ribosomal protein L10
K18154	RGS2	regulator of G-protein signaling 2		ko05161 Hepatitis B (1)				K02649	PIK3R1_2_3	phosphoinositide-3-kinase regulatory subunit alpha/beta/delta		K02905	RP-L29e	large subunit ribosomal protein L29e
ko01200 Carbon metabolism (1)				K12647	IFIH1	interferon-induced helicase C domain-containing protein 1 [EC:3.6.4.13]		K03875	SKP2	F-box and leucine-rich repeat protein 1 (S-phase kinase-associated protein 2)		K02925	RP-L3e	large subunit ribosomal protein L3e
K03841	FBP	fructose-1,6-bisphosphatase I [EC:3.1.3.11]		ko05414 Dilated cardiomyopathy (1)				K04721	TNFSF10	tumor necrosis factor ligand superfamily member 10		K02932	RP-L5e	large subunit ribosomal protein L5e
ko04141 Protein processing in endoplasmic reticulum (1)				K05692	ACTB_G1	actin beta/gamma 1		K07191	SLC2A4	MFS transporter, SP family, solute carrier family 2 (facilitated glucose transporter), member 4		K02940	RP-L9e	large subunit ribosomal protein L9e
K16196	EIF2AK4	eukaryotic translation initiation factor 2-alpha kinase 4 [EC:2.7.11.1]		ko00603 Glycosphingolipid biosynthesis - globo and isoglobo series (1)				K07200	PRKAG	5'-AMP-activated protein kinase, regulatory gamma subunit		K02969	RP-S20e	small subunit ribosomal protein S20e
ko01523 Antifolate resistance (1)				K03368	SIAT4B	beta-galactoside alpha-2,3-sialyltransferase (sialyltransferase 4B) [EC:2.4.99.4]		K08863	PLK4	polo-like kinase 4 [EC:2.7.11.21]		ko04145 Phagosome (6)
K05668	ABCC5	ATP-binding cassette, subfamily C (CFTR/MRP), member 5		ko04151 PI3K-Akt signaling pathway (1)				K13302	SGK1	serum/glucocorticoid-regulated kinase 1 [EC:2.7.11.1]		K05692	ACTB_G1	actin beta/gamma 1
ko05410 Hypertrophic cardiomyopathy (HCM) (1)				K13302	SGK1	serum/glucocorticoid-regulated kinase 1 [EC:2.7.11.1]		ko01120 Microbial metabolism in diverse environments (9)				K06464	ITGB2	integrin beta 2
K01283	ACE	peptidyl-dipeptidase A [EC:3.4.15.1]		ko00600 Sphingolipid metabolism (1)				K00106	XDH	xanthine dehydrogenase/oxidase [EC:1.17.1.4 1.17.3.2]		K06493	ITGB3	integrin beta 3
ko00330 Arginine and proline metabolism (1)				K12354	ENPP7	ectonucleotide pyrophosphatase/phosphodiesterase family member 7 [EC:3.1.4.12]		K00275	pdxH	pyridoxamine 5'-phosphate oxidase [EC:1.4.3.5]		K06751	MHC1	major histocompatibility complex, class I
K01476	E3.5.3.1	arginase [EC:3.5.3.1]		ko05100 Bacterial invasion of epithelial cells (1)				K00387	SUOX	sulfite oxidase [EC:1.8.3.1]		K06752	MHC2	major histocompatibility complex, class II
ko05152 Tuberculosis (1)				K05692	ACTB_G1	actin beta/gamma 1		K00485	FMO	dimethylaniline monooxygenase (N-oxide forming) [EC:1.14.13.8]		K07374	TUBA	tubulin alpha
K10048	CEBPB	CCAAT/enhancer binding protein (C/EBP), beta		ko04150 mTOR signaling pathway (1)				K00600	glyA	glycine hydroxymethyltransferase [EC:2.1.2.1]		ko04810 Regulation of actin cytoskeleton (5)
ko05162 Measles (1)				K13302	SGK1	serum/glucocorticoid-regulated kinase 1 [EC:2.7.11.1]		K00626	E2.3.1.9	acetyl-CoA C-acetyltransferase [EC:2.3.1.9]		K04130	CHRM2	muscarinic acetylcholine receptor M2
K16196	EIF2AK4	eukaryotic translation initiation factor 2-alpha kinase 4 [EC:2.7.11.1]		ko00250 Alanine, aspartate and glutamate metabolism (1)				K01596	E4.1.1.32	phosphoenolpyruvate carboxykinase (GTP) [EC:4.1.1.32]		K05692	ACTB_G1	actin beta/gamma 1
ko05142 Chagas disease (American trypanosomiasis) (1)				K01915	glnA	glutamine synthetase [EC:6.3.1.2]		K01648	ACLY	ATP citrate (pro-S)-lyase [EC:2.3.3.8]		K06464	ITGB2	integrin beta 2
K01283	ACE	peptidyl-dipeptidase A [EC:3.4.15.1]		ko04390 Hippo signaling pathway (1)				K01915	glnA	glutamine synthetase [EC:6.3.1.2]		K06493	ITGB3	integrin beta 3
ko00710 Carbon fixation in photosynthetic organisms (1)				K05692	ACTB_G1	actin beta/gamma 1		ko04151 PI3K-Akt signaling pathway (8)				K06590	ITGB7	integrin beta 7
K03841	FBP	fructose-1,6-bisphosphatase I [EC:3.1.3.11]		ko00910 Nitrogen metabolism (1)				K01084	G6PC	glucose-6-phosphatase [EC:3.1.3.9]		ko05164 Influenza A (5)
ko04727 GABAergic synapse (1)				K01915	glnA	glutamine synthetase [EC:6.3.1.2]		K01596	E4.1.1.32	phosphoenolpyruvate carboxykinase (GTP) [EC:4.1.1.32]		K00787	FDPS	farnesyl diphosphate synthase [EC:2.5.1.1 2.5.1.10]
K01915	glnA	glutamine synthetase [EC:6.3.1.2]		ko04670 Leukocyte transendothelial migration (1)				K02580	NFKB1	nuclear factor NF-kappa-B p105 subunit		K04721	TNFSF10	tumor necrosis factor ligand superfamily member 10
				K05692	ACTB_G1	actin beta/gamma 1		K02649	PIK3R1_2_3	phosphoinositide-3-kinase regulatory subunit alpha/beta/delta		K04734	NFKBIA	NF-kappa-B inhibitor alpha
				ko04740 Olfactory transduction (1)				K06493	ITGB3	integrin beta 3		K05692	ACTB_G1	actin beta/gamma 1
				K18154	RGS2	regulator of G-protein signaling 2		K06590	ITGB7	integrin beta 7		K06752	MHC2	major histocompatibility complex, class II
				ko05152 Tuberculosis (1)				K13302	SGK1	serum/glucocorticoid-regulated kinase 1 [EC:2.7.11.1]		ko04150 mTOR signaling pathway (5)
				K10048	CEBPB	CCAAT/enhancer binding protein (C/EBP), beta		K16340	PHLPP	PH domain and leucine-rich repeat-containing protein phosphatase [EC:3.1.3.16]		K02375	FZD5_8	frizzled 5/8
				ko04976 Bile secretion (1)				ko04931 Insulin resistance (8)				K08269	ULK2	serine/threonine-protein kinase ULK2 [EC:2.7.11.1]
				K09869	AQP8	aquaporin-8		K01084	G6PC	glucose-6-phosphatase [EC:3.1.3.9]		K13302	SGK1	serum/glucocorticoid-regulated kinase 1 [EC:2.7.11.1]
				ko04940 Type I diabetes mellitus (1)				K01596	E4.1.1.32	phosphoenolpyruvate carboxykinase (GTP) [EC:4.1.1.32]		K20400	FNIP1	folliculin-interacting protein 1
				K07818	PRF1	perforin 1		K02580	NFKB1	nuclear factor NF-kappa-B p105 subunit		K20402	DEPTOR	DEP domain-containing mTOR-interacting protein
				ko05131 Shigellosis (1)				K02649	PIK3R1_2_3	phosphoinositide-3-kinase regulatory subunit alpha/beta/delta		ko05152 Tuberculosis (5)
				K05692	ACTB_G1	actin beta/gamma 1		K07191	SLC2A4	MFS transporter, SP family, solute carrier family 2 (facilitated glucose transporter), member 4		K04011	CR1	complement component (3b/4b) receptor 1
				ko04611 Platelet activation (1)				K07200	PRKAG	5'-AMP-activated protein kinase, regulatory gamma subunit		K06464	ITGB2	integrin beta 2
				K05692	ACTB_G1	actin beta/gamma 1		K07593	SLC2A2	MFS transporter, SP family, solute carrier family 2 (facilitated glucose transporter), member 2		K06505	CD74	CD74 antigen
				ko05169 Epstein-Barr virus infection (1)				K08746	SLC27A2	solute carrier family 27 (fatty acid transporter), member 2 [EC:6.2.1.- 6.2.1.3]		K06752	MHC2	major histocompatibility complex, class II
				K03026	RPC4	DNA-directed RNA polymerase III subunit RPC4		ko05164 Influenza A (7)				K10048	CEBPB	CCAAT/enhancer binding protein (C/EBP), beta
				ko04520 Adherens junction (1)				K00787	FDPS	farnesyl diphosphate synthase [EC:2.5.1.1 2.5.1.10]		ko05416 Viral myocarditis (5)
				K05692	ACTB_G1	actin beta/gamma 1		K02580	NFKB1	nuclear factor NF-kappa-B p105 subunit		K05692	ACTB_G1	actin beta/gamma 1
				ko05130 Pathogenic Escherichia coli infection (1)				K02649	PIK3R1_2_3	phosphoinositide-3-kinase regulatory subunit alpha/beta/delta		K06464	ITGB2	integrin beta 2
				K05692	ACTB_G1	actin beta/gamma 1		K04721	TNFSF10	tumor necrosis factor ligand superfamily member 10		K06751	MHC1	major histocompatibility complex, class I
				ko05418 Fluid shear stress and atherosclerosis (1)				K05411	IRF3	interferon regulatory factor 3		K06752	MHC2	major histocompatibility complex, class II
				K05692	ACTB_G1	actin beta/gamma 1		K06752	MHC2	major histocompatibility complex, class II		K07818	PRF1	perforin 1
				ko04022 cGMP-PKG signaling pathway (1)				K09633	TMPRSS2	transmembrane protease serine 2 [EC:3.4.21.-]		ko04217 Necroptosis (5)
				K18154	RGS2	regulator of G-protein signaling 2		ko04910 Insulin signaling pathway (7)				K01367	CAPN1	calpain-1 [EC:3.4.22.52]
				ko01130 Biosynthesis of antibiotics (1)				K01084	G6PC	glucose-6-phosphatase [EC:3.1.3.9]		K01915	glnA	glutamine synthetase [EC:6.3.1.2]
				K00787	FDPS	farnesyl diphosphate synthase [EC:2.5.1.1 2.5.1.10]		K01596	E4.1.1.32	phosphoenolpyruvate carboxykinase (GTP) [EC:4.1.1.32]		K03853	CAPN2	calpain-2 [EC:3.4.22.53]
				ko05168 Herpes simplex infection (1)				K02649	PIK3R1_2_3	phosphoinositide-3-kinase regulatory subunit alpha/beta/delta		K04721	TNFSF10	tumor necrosis factor ligand superfamily member 10
				K12647	IFIH1	interferon-induced helicase C domain-containing protein 1 [EC:3.6.4.13]		K04739	PRKAR	cAMP-dependent protein kinase regulator		K14381	SQSTM1	sequestosome 1
				ko00630 Glyoxylate and dicarboxylate metabolism (1)				K07191	SLC2A4	MFS transporter, SP family, solute carrier family 2 (facilitated glucose transporter), member 4		ko04141 Protein processing in endoplasmic reticulum (5)
				K01915	glnA	glutamine synthetase [EC:6.3.1.2]		K07200	PRKAG	5'-AMP-activated protein kinase, regulatory gamma subunit		K01367	CAPN1	calpain-1 [EC:3.4.22.52]
				ko04657 IL-17 signaling pathway (1)				K11262	ACACA	acetyl-CoA carboxylase / biotin carboxylase 1 [EC:6.4.1.2 6.3.4.14]		K03853	CAPN2	calpain-2 [EC:3.4.22.53]
				K10048	CEBPB	CCAAT/enhancer binding protein (C/EBP), beta		ko04974 Protein digestion and absorption (7)				K09490	HSPA5	heat shock 70kDa protein 5
				ko00565 Ether lipid metabolism (1)				K01278	DPP4	dipeptidyl-peptidase 4 [EC:3.4.14.5]		K09525	DNAJC5	DnaJ homolog subfamily C member 5
				K08743	ENPP6	ectonucleotide pyrophosphatase/phosphodiesterase family member 6 [EC:3.1.4.-]		K01395	MEP1A	meprin A [EC:3.4.24.18]		K13984	TXNDC5	thioredoxin domain-containing protein 5
				ko00982 Drug metabolism - cytochrome P450 (1)				K05334	SLC6A19	solute carrier family 6 (neurotransmitter transporter) member 19		ko04146 Peroxisome (4)
				K00485	FMO	dimethylaniline monooxygenase (N-oxide forming) [EC:1.14.13.8]		K08606	MEP1B	meprin B [EC:3.4.24.63]		K01897	ACSL	long-chain acyl-CoA synthetase [EC:6.2.1.3]
				ko01230 Biosynthesis of amino acids (1)				K09708	ACE2	angiotensin-converting enzyme 2 [EC:3.4.17.23]		K08746	SLC27A2	solute carrier family 27 (fatty acid transporter), member 2 [EC:6.2.1.- 6.2.1.3]
				K01915	glnA	glutamine synthetase [EC:6.3.1.2]		K14208	XPNPEP2	Xaa-Pro aminopeptidase 2 [EC:3.4.11.9]		K13342	PEX5	peroxin-5
				ko04745 Phototransduction - fly (1)				K14210	SLC3A1	solute carrier family 3 (neutral and basic amino acid transporter), member 1		K13353	PEX11C	peroxin-11C
				K05692	ACTB_G1	actin beta/gamma 1		ko05146 Amoebiasis (7)				ko04931 Insulin resistance (4)
				ko04668 TNF signaling pathway (1)				K02580	NFKB1	nuclear factor NF-kappa-B p105 subunit		K01596	E4.1.1.32	phosphoenolpyruvate carboxykinase (GTP) [EC:4.1.1.32]
				K10048	CEBPB	CCAAT/enhancer binding protein (C/EBP), beta		K02649	PIK3R1_2_3	phosphoinositide-3-kinase regulatory subunit alpha/beta/delta		K04734	NFKBIA	NF-kappa-B inhibitor alpha
				ko04145 Phagosome (1)				K04634	GNAQ	guanine nucleotide-binding protein G(q) subunit alpha		K08746	SLC27A2	solute carrier family 27 (fatty acid transporter), member 2 [EC:6.2.1.- 6.2.1.3]
				K05692	ACTB_G1	actin beta/gamma 1		K06464	ITGB2	integrin beta 2		K08749	SLC27A6	solute carrier family 27 (fatty acid transporter), member 6
				ko00512 Mucin type O-glycan biosynthesis (1)				K07888	RAB5B	Ras-related protein Rab-5B		ko05231 Choline metabolism in cancer (4)
				K03368	SIAT4B	beta-galactoside alpha-2,3-sialyltransferase (sialyltransferase 4B) [EC:2.4.99.4]		K07889	RAB5C	Ras-related protein Rab-5C		K00968	PCYT1	choline-phosphate cytidylyltransferase [EC:2.7.7.15]
				ko04060 Cytokine-cytokine receptor interaction (1)				K10955	MUC2	intestinal mucin-2		K08202	SLC22A4_5	MFS transporter, OCT family, solute carrier family 22 (organic cation transporter), member 4/5
				K04721	TNFSF10	tumor necrosis factor ligand superfamily member 10		ko05152 Tuberculosis (7)				K14156	CHK	choline/ethanolamine kinase [EC:2.7.1.32 2.7.1.82]
				ko05330 Allograft rejection (1)				K02580	NFKB1	nuclear factor NF-kappa-B p105 subunit		K15377	SLC44A2_4_5	solute carrier family 44 (choline transporter-like protein), member 2/4/5
				K07818	PRF1	perforin 1		K04011	CR1	complement component (3b/4b) receptor 1		ko00280 Valine, leucine and isoleucine degradation (4)
				ko00340 Histidine metabolism (1)				K06464	ITGB2	integrin beta 2		K00626	E2.3.1.9	acetyl-CoA C-acetyltransferase [EC:2.3.1.9]
				K01590	hdc	histidine decarboxylase [EC:4.1.1.22]		K06505	CD74	CD74 antigen		K01027	OXCT	3-oxoacid CoA-transferase [EC:2.8.3.5]
				ko05410 Hypertrophic cardiomyopathy (HCM) (1)				K06752	MHC2	major histocompatibility complex, class II		K01641	E2.3.3.10	hydroxymethylglutaryl-CoA synthase [EC:2.3.3.10]
				K05692	ACTB_G1	actin beta/gamma 1		K07888	RAB5B	Ras-related protein Rab-5B		K13524	ABAT	4-aminobutyrate aminotransferase / (S)-3-amino-2-methylpropionate transaminase [EC:2.6.1.19 2.6.1.22]
				ko05166 HTLV-I infection (1)				K07889	RAB5C	Ras-related protein Rab-5C		ko04640 Hematopoietic cell lineage (4)
				K00787	FDPS	farnesyl diphosphate synthase [EC:2.5.1.1 2.5.1.10]		ko05205 Proteoglycans in cancer (6)				K04011	CR1	complement component (3b/4b) receptor 1
				ko05202 Transcriptional misregulation in cancer (1)				K02375	FZD5_8	frizzled 5/8		K06493	ITGB3	integrin beta 3
				K10048	CEBPB	CCAAT/enhancer binding protein (C/EBP), beta		K02649	PIK3R1_2_3	phosphoinositide-3-kinase regulatory subunit alpha/beta/delta		K06752	MHC2	major histocompatibility complex, class II
				ko00533 Glycosaminoglycan biosynthesis - keratan sulfate (1)				K06493	ITGB3	integrin beta 3		K11140	ANPEP	aminopeptidase N [EC:3.4.11.2]
				K03368	SIAT4B	beta-galactoside alpha-2,3-sialyltransferase (sialyltransferase 4B) [EC:2.4.99.4]		K11989	IHH	indian hedgehog		ko00900 Terpenoid backbone biosynthesis (4)
				ko00920 Sulfur metabolism (1)				K12823	DDX5	ATP-dependent RNA helicase DDX5/DBP2 [EC:3.6.4.13]		K00626	E2.3.1.9	acetyl-CoA C-acetyltransferase [EC:2.3.1.9]
				K17725	ETHE1	sulfur dioxygenase [EC:1.13.11.18]		K16865	PDCD4	programmed cell death protein 4		K00787	FDPS	farnesyl diphosphate synthase [EC:2.5.1.1 2.5.1.10]
				ko00900 Terpenoid backbone biosynthesis (1)				ko04922 Glucagon signaling pathway (6)				K01641	E2.3.3.10	hydroxymethylglutaryl-CoA synthase [EC:2.3.3.10]
				K00787	FDPS	farnesyl diphosphate synthase [EC:2.5.1.1 2.5.1.10]		K01084	G6PC	glucose-6-phosphatase [EC:3.1.3.9]		K11778	DHDDS	ditrans,polycis-polyprenyl diphosphate synthase [EC:2.5.1.87]
				ko05332 Graft-versus-host disease (1)				K01596	E4.1.1.32	phosphoenolpyruvate carboxykinase (GTP) [EC:4.1.1.32]		ko05168 Herpes simplex infection (4)
				K07818	PRF1	perforin 1		K04634	GNAQ	guanine nucleotide-binding protein G(q) subunit alpha		K04734	NFKBIA	NF-kappa-B inhibitor alpha
				ko04530 Tight junction (1)				K07200	PRKAG	5'-AMP-activated protein kinase, regulatory gamma subunit		K06505	CD74	CD74 antigen
				K05692	ACTB_G1	actin beta/gamma 1		K07593	SLC2A2	MFS transporter, SP family, solute carrier family 2 (facilitated glucose transporter), member 2		K06751	MHC1	major histocompatibility complex, class I
				ko04391 Hippo signaling pathway - fly (1)				K11262	ACACA	acetyl-CoA carboxylase / biotin carboxylase 1 [EC:6.4.1.2 6.3.4.14]		K06752	MHC2	major histocompatibility complex, class II
				K05692	ACTB_G1	actin beta/gamma 1		ko00564 Glycerophospholipid metabolism (6)				ko04510 Focal adhesion (4)
				ko04975 Fat digestion and absorption (1)				K00894	ETNK	ethanolamine kinase [EC:2.7.1.82]		K03853	CAPN2	calpain-2 [EC:3.4.22.53]
				K08760	APOA4	apolipoprotein A-IV		K01613	psd	phosphatidylserine decarboxylase [EC:4.1.1.65]		K05692	ACTB_G1	actin beta/gamma 1
				ko04974 Protein digestion and absorption (1)				K05929	E2.1.1.103	phosphoethanolamine N-methyltransferase [EC:2.1.1.103]		K06493	ITGB3	integrin beta 3
				K05334	SLC6A19	solute carrier family 6 (neurotransmitter transporter) member 19		K14156	CHK	choline/ethanolamine kinase [EC:2.7.1.32 2.7.1.82]		K06590	ITGB7	integrin beta 7
				ko05110 Vibrio cholerae infection (1)				K14621	PLB1	phospholipase B1, membrane-associated [EC:3.1.1.4 3.1.1.5]		ko00650 Butanoate metabolism (4)
				K05692	ACTB_G1	actin beta/gamma 1		K15728	LPIN	phosphatidate phosphatase LPIN [EC:3.1.3.4]		K00626	E2.3.1.9	acetyl-CoA C-acetyltransferase [EC:2.3.1.9]
				ko04931 Insulin resistance (1)				ko04152 AMPK signaling pathway (6)				K01027	OXCT	3-oxoacid CoA-transferase [EC:2.8.3.5]
				K08746	SLC27A2	solute carrier family 27 (fatty acid transporter), member 2 [EC:6.2.1.- 6.2.1.3]		K01084	G6PC	glucose-6-phosphatase [EC:3.1.3.9]		K01641	E2.3.3.10	hydroxymethylglutaryl-CoA synthase [EC:2.3.3.10]
								K01596	E4.1.1.32	phosphoenolpyruvate carboxykinase (GTP) [EC:4.1.1.32]		K13524	ABAT	4-aminobutyrate aminotransferase / (S)-3-amino-2-methylpropionate transaminase [EC:2.6.1.19 2.6.1.22]
								K02649	PIK3R1_2_3	phosphoinositide-3-kinase regulatory subunit alpha/beta/delta		ko04514 Cell adhesion molecules (CAMs) (4)
								K07191	SLC2A4	MFS transporter, SP family, solute carrier family 2 (facilitated glucose transporter), member 4		K06464	ITGB2	integrin beta 2
								K07200	PRKAG	5'-AMP-activated protein kinase, regulatory gamma subunit		K06590	ITGB7	integrin beta 7
								K11262	ACACA	acetyl-CoA carboxylase / biotin carboxylase 1 [EC:6.4.1.2 6.3.4.14]		K06751	MHC1	major histocompatibility complex, class I
								ko04141 Protein processing in endoplasmic reticulum (6)				K06752	MHC2	major histocompatibility complex, class II
								K01367	CAPN1	calpain-1 [EC:3.4.22.52]		ko05410 Hypertrophic cardiomyopathy (HCM) (4)
								K03853	CAPN2	calpain-2 [EC:3.4.22.53]		K01283	ACE	peptidyl-dipeptidase A [EC:3.4.15.1]
								K07953	SAR1	GTP-binding protein SAR1 [EC:3.6.5.-]		K05692	ACTB_G1	actin beta/gamma 1
								K09525	DNAJC5	DnaJ homolog subfamily C member 5		K06493	ITGB3	integrin beta 3
								K10976	ERO1LB	ERO1-like protein beta [EC:1.8.4.-]		K06590	ITGB7	integrin beta 7
								K13984	TXNDC5	thioredoxin domain-containing protein 5		ko05140 Leishmaniasis (4)
								ko05168 Herpes simplex infection (6)				K04011	CR1	complement component (3b/4b) receptor 1
								K02580	NFKB1	nuclear factor NF-kappa-B p105 subunit		K04734	NFKBIA	NF-kappa-B inhibitor alpha
								K03875	SKP2	F-box and leucine-rich repeat protein 1 (S-phase kinase-associated protein 2)		K06464	ITGB2	integrin beta 2
								K05411	IRF3	interferon regulatory factor 3		K06752	MHC2	major histocompatibility complex, class II
								K06505	CD74	CD74 antigen		ko04940 Type I diabetes mellitus (3)
								K06751	MHC1	major histocompatibility complex, class I		K06751	MHC1	major histocompatibility complex, class I
								K06752	MHC2	major histocompatibility complex, class II		K06752	MHC2	major histocompatibility complex, class II
								ko04146 Peroxisome (6)				K07818	PRF1	perforin 1
								K00106	XDH	xanthine dehydrogenase/oxidase [EC:1.17.1.4 1.17.3.2]		ko00020 Citrate cycle (TCA cycle) (3)
								K00273	DAO	D-amino-acid oxidase [EC:1.4.3.3]		K00164	OGDH	2-oxoglutarate dehydrogenase E1 component [EC:1.2.4.2]
								K05676	ABCD2	ATP-binding cassette, subfamily D (ALD), member 2		K01596	E4.1.1.32	phosphoenolpyruvate carboxykinase (GTP) [EC:4.1.1.32]
								K08746	SLC27A2	solute carrier family 27 (fatty acid transporter), member 2 [EC:6.2.1.- 6.2.1.3]		K01648	ACLY	ATP citrate (pro-S)-lyase [EC:2.3.3.8]
								K13347	PXMP2	peroxisomal membrane protein 2		ko04920 Adipocytokine signaling pathway (3)
								K13353	PEX11C	peroxin-11C		K01596	E4.1.1.32	phosphoenolpyruvate carboxykinase (GTP) [EC:4.1.1.32]
								ko05203 Viral carcinogenesis (6)				K01897	ACSL	long-chain acyl-CoA synthetase [EC:6.2.1.3]
								K02580	NFKB1	nuclear factor NF-kappa-B p105 subunit		K04734	NFKBIA	NF-kappa-B inhibitor alpha
								K02649	PIK3R1_2_3	phosphoinositide-3-kinase regulatory subunit alpha/beta/delta		ko04068 FoxO signaling pathway (3)
								K03875	SKP2	F-box and leucine-rich repeat protein 1 (S-phase kinase-associated protein 2)		K01596	E4.1.1.32	phosphoenolpyruvate carboxykinase (GTP) [EC:4.1.1.32]
								K05411	IRF3	interferon regulatory factor 3		K04721	TNFSF10	tumor necrosis factor ligand superfamily member 10
								K06751	MHC1	major histocompatibility complex, class I		K13302	SGK1	serum/glucocorticoid-regulated kinase 1 [EC:2.7.11.1]
								K11407	HDAC6	histone deacetylase 6 [EC:3.5.1.98]		ko05414 Dilated cardiomyopathy (3)
								ko05200 Pathways in cancer (6)				K05692	ACTB_G1	actin beta/gamma 1
								K02375	FZD5_8	frizzled 5/8		K06493	ITGB3	integrin beta 3
								K02580	NFKB1	nuclear factor NF-kappa-B p105 subunit		K06590	ITGB7	integrin beta 7
								K02649	PIK3R1_2_3	phosphoinositide-3-kinase regulatory subunit alpha/beta/delta		ko00480 Glutathione metabolism (3)
								K03875	SKP2	F-box and leucine-rich repeat protein 1 (S-phase kinase-associated protein 2)		K05361	GPX4	phospholipid-hydroperoxide glutathione peroxidase [EC:1.11.1.12]
								K04634	GNAQ	guanine nucleotide-binding protein G(q) subunit alpha		K11140	ANPEP	aminopeptidase N [EC:3.4.11.2]
								K08878	BCR1	breakpoint cluster region protein [EC:2.7.11.1]		K18592	GGT1_5	gamma-glutamyltranspeptidase / glutathione hydrolase / leukotriene-C4 hydrolase [EC:2.3.2.2 3.4.19.13 3.4.19.14]
								ko04210 Apoptosis (6)				ko05418 Fluid shear stress and atherosclerosis (3)
								K01367	CAPN1	calpain-1 [EC:3.4.22.52]		K05692	ACTB_G1	actin beta/gamma 1
								K02580	NFKB1	nuclear factor NF-kappa-B p105 subunit		K06493	ITGB3	integrin beta 3
								K02649	PIK3R1_2_3	phosphoinositide-3-kinase regulatory subunit alpha/beta/delta		K14381	SQSTM1	sequestosome 1
								K03853	CAPN2	calpain-2 [EC:3.4.22.53]		ko04650 Natural killer cell mediated cytotoxicity (3)
								K04721	TNFSF10	tumor necrosis factor ligand superfamily member 10		K04721	TNFSF10	tumor necrosis factor ligand superfamily member 10
								K07818	PRF1	perforin 1		K06464	ITGB2	integrin beta 2
								ko04145 Phagosome (6)				K07818	PRF1	perforin 1
								K06464	ITGB2	integrin beta 2		ko00072 Synthesis and degradation of ketone bodies (3)
								K06493	ITGB3	integrin beta 3		K00626	E2.3.1.9	acetyl-CoA C-acetyltransferase [EC:2.3.1.9]
								K06751	MHC1	major histocompatibility complex, class I		K01027	OXCT	3-oxoacid CoA-transferase [EC:2.8.3.5]
								K06752	MHC2	major histocompatibility complex, class II		K01641	E2.3.3.10	hydroxymethylglutaryl-CoA synthase [EC:2.3.3.10]
								K07888	RAB5B	Ras-related protein Rab-5B		ko04390 Hippo signaling pathway (3)
								K07889	RAB5C	Ras-related protein Rab-5C		K02375	FZD5_8	frizzled 5/8
								ko00062 Fatty acid elongation (5)				K05692	ACTB_G1	actin beta/gamma 1
								K07508	ACAA2	acetyl-CoA acyltransferase 2 [EC:2.3.1.16]		K06464	ITGB2	integrin beta 2
								K07509	HADHB	acetyl-CoA acyltransferase [EC:2.3.1.16]		ko04380 Osteoclast differentiation (3)
								K10203	ELOVL6	elongation of very long chain fatty acids protein 6 [EC:2.3.1.199]		K04734	NFKBIA	NF-kappa-B inhibitor alpha
								K10249	ELOVL4	elongation of very long chain fatty acids protein 4 [EC:2.3.1.199]		K06493	ITGB3	integrin beta 3
								K10250	ELOVL7	elongation of very long chain fatty acids protein 7 [EC:2.3.1.199]		K14381	SQSTM1	sequestosome 1
								ko04975 Fat digestion and absorption (5)				ko05332 Graft-versus-host disease (3)
								K05641	ABCA1	ATP-binding cassette, subfamily A (ABC1), member 1		K06751	MHC1	major histocompatibility complex, class I
								K08751	FABP2	fatty acid-binding protein 2, intestinal		K06752	MHC2	major histocompatibility complex, class II
								K08760	APOA4	apolipoprotein A-IV		K07818	PRF1	perforin 1
								K14461	NPC1L1	Niemann-Pick C1-like protein 1		ko04614 Renin-angiotensin system (3)
								K14463	MTTP	microsomal triglyceride transfer protein large subunit		K01283	ACE	peptidyl-dipeptidase A [EC:3.4.15.1]
								ko05169 Epstein-Barr virus infection (5)				K11140	ANPEP	aminopeptidase N [EC:3.4.11.2]
								K02580	NFKB1	nuclear factor NF-kappa-B p105 subunit		K11141	ENPEP	glutamyl aminopeptidase [EC:3.4.11.7]
								K02649	PIK3R1_2_3	phosphoinositide-3-kinase regulatory subunit alpha/beta/delta		ko05206 MicroRNAs in cancer (3)
								K03875	SKP2	F-box and leucine-rich repeat protein 1 (S-phase kinase-associated protein 2)		K06493	ITGB3	integrin beta 3
								K05411	IRF3	interferon regulatory factor 3		K16865	PDCD4	programmed cell death protein 4
								K06751	MHC1	major histocompatibility complex, class I		K17398	DNMT3A	DNA (cytosine-5)-methyltransferase 3A [EC:2.1.1.37]
								ko05010 Alzheimer's disease (5)				ko05330 Allograft rejection (3)
								K01367	CAPN1	calpain-1 [EC:3.4.22.52]		K06751	MHC1	major histocompatibility complex, class I
								K03853	CAPN2	calpain-2 [EC:3.4.22.53]		K06752	MHC2	major histocompatibility complex, class II
								K03948	NDUFA4	NADH dehydrogenase (ubiquinone) 1 alpha subcomplex subunit 4		K07818	PRF1	perforin 1
								K04524	APOE	apolipoprotein E		ko00100 Steroid biosynthesis (3)
								K04634	GNAQ	guanine nucleotide-binding protein G(q) subunit alpha		K01852	LSS	lanosterol synthase [EC:5.4.99.7]
								ko04150 mTOR signaling pathway (5)				K05917	CYP51	sterol 14-demethylase [EC:1.14.13.70]
								K02375	FZD5_8	frizzled 5/8		K07750	E1.14.13.72	methylsterol monooxygenase [EC:1.14.13.72]
								K02649	PIK3R1_2_3	phosphoinositide-3-kinase regulatory subunit alpha/beta/delta		ko00561 Glycerolipid metabolism (3)
								K03875	SKP2	F-box and leucine-rich repeat protein 1 (S-phase kinase-associated protein 2)		K00864	glpK	glycerol kinase [EC:2.7.1.30]
								K13302	SGK1	serum/glucocorticoid-regulated kinase 1 [EC:2.7.11.1]		K15728	LPIN	phosphatidate phosphatase LPIN [EC:3.1.3.4]
								K20402	DEPTOR	DEP domain-containing mTOR-interacting protein		K16816	PNPLA2	patatin-like phospholipase domain-containing protein 2 [EC:3.1.1.3]
								ko04514 Cell adhesion molecules (CAMs) (5)				ko05010 Alzheimer's disease (3)
								K06088	OCLN	occludin		K01367	CAPN1	calpain-1 [EC:3.4.22.52]
								K06464	ITGB2	integrin beta 2		K02256	COX1	cytochrome c oxidase subunit 1 [EC:1.9.3.1]
								K06590	ITGB7	integrin beta 7		K03853	CAPN2	calpain-2 [EC:3.4.22.53]
								K06751	MHC1	major histocompatibility complex, class I		ko04144 Endocytosis (3)
								K06752	MHC2	major histocompatibility complex, class II		K06751	MHC1	major histocompatibility complex, class I
								ko04144 Endocytosis (5)				K12470	SH3KBP1	SH3 domain-containing kinase-binding protein 1
								K01528	DNM	dynamin GTPase [EC:3.6.5.5]		K12495	IQSEC	IQ motif and SEC7 domain-containing protein
								K06751	MHC1	major histocompatibility complex, class I		ko05320 Autoimmune thyroid disease (3)
								K07888	RAB5B	Ras-related protein Rab-5B		K06751	MHC1	major histocompatibility complex, class I
								K07889	RAB5C	Ras-related protein Rab-5C		K06752	MHC2	major histocompatibility complex, class II
								K10396	KIF5	kinesin family member 5		K07818	PRF1	perforin 1
								ko04973 Carbohydrate digestion and absorption (5)				ko04015 Rap1 signaling pathway (3)
								K01084	G6PC	glucose-6-phosphatase [EC:3.1.3.9]		K05692	ACTB_G1	actin beta/gamma 1
								K01203	SI	sucrase-isomaltase [EC:3.2.1.48 3.2.1.10]		K06464	ITGB2	integrin beta 2
								K02649	PIK3R1_2_3	phosphoinositide-3-kinase regulatory subunit alpha/beta/delta		K06493	ITGB3	integrin beta 3
								K07593	SLC2A2	MFS transporter, SP family, solute carrier family 2 (facilitated glucose transporter), member 2		ko00052 Galactose metabolism (3)
								K12047	MGAM	maltase-glucoamylase [EC:3.2.1.20 3.2.1.3]		K01203	SI	sucrase-isomaltase [EC:3.2.1.48 3.2.1.10]
								ko00052 Galactose metabolism (5)				K01784	galE	UDP-glucose 4-epimerase [EC:5.1.3.2]
								K01084	G6PC	glucose-6-phosphatase [EC:3.1.3.9]		K12047	MGAM	maltase-glucoamylase [EC:3.2.1.20 3.2.1.3]
								K01203	SI	sucrase-isomaltase [EC:3.2.1.48 3.2.1.10]		ko05134 Legionellosis (3)
								K01784	galE	UDP-glucose 4-epimerase [EC:5.1.3.2]		K04011	CR1	complement component (3b/4b) receptor 1
								K12047	MGAM	maltase-glucoamylase [EC:3.2.1.20 3.2.1.3]		K04734	NFKBIA	NF-kappa-B inhibitor alpha
								K12309	GLB1	beta-galactosidase [EC:3.2.1.23]		K06464	ITGB2	integrin beta 2
								ko01212 Fatty acid metabolism (5)				ko05412 Arrhythmogenic right ventricular cardiomyopathy (ARVC) (3)
								K00626	E2.3.1.9	acetyl-CoA C-acetyltransferase [EC:2.3.1.9]		K05692	ACTB_G1	actin beta/gamma 1
								K07508	ACAA2	acetyl-CoA acyltransferase 2 [EC:2.3.1.16]		K06493	ITGB3	integrin beta 3
								K07509	HADHB	acetyl-CoA acyltransferase [EC:2.3.1.16]		K06590	ITGB7	integrin beta 7
								K10203	ELOVL6	elongation of very long chain fatty acids protein 6 [EC:2.3.1.199]		ko04612 Antigen processing and presentation (3)
								K11262	ACACA	acetyl-CoA carboxylase / biotin carboxylase 1 [EC:6.4.1.2 6.3.4.14]		K06505	CD74	CD74 antigen
								ko04920 Adipocytokine signaling pathway (5)				K06751	MHC1	major histocompatibility complex, class I
								K01084	G6PC	glucose-6-phosphatase [EC:3.1.3.9]		K06752	MHC2	major histocompatibility complex, class II
								K01596	E4.1.1.32	phosphoenolpyruvate carboxykinase (GTP) [EC:4.1.1.32]		ko05200 Pathways in cancer (3)
								K02580	NFKB1	nuclear factor NF-kappa-B p105 subunit		K02375	FZD5_8	frizzled 5/8
								K07191	SLC2A4	MFS transporter, SP family, solute carrier family 2 (facilitated glucose transporter), member 4		K04734	NFKBIA	NF-kappa-B inhibitor alpha
								K07200	PRKAG	5'-AMP-activated protein kinase, regulatory gamma subunit		K08878	BCR1	breakpoint cluster region protein [EC:2.7.11.1]
								ko00280 Valine, leucine and isoleucine degradation (5)				ko05202 Transcriptional misregulation in cancer (3)
								K00626	E2.3.1.9	acetyl-CoA C-acetyltransferase [EC:2.3.1.9]		K06590	ITGB7	integrin beta 7
								K01641	E2.3.3.10	hydroxymethylglutaryl-CoA synthase [EC:2.3.3.10]		K10048	CEBPB	CCAAT/enhancer binding protein (C/EBP), beta
								K01907	AACS	acetoacetyl-CoA synthetase [EC:6.2.1.16]		K12823	DDX5	ATP-dependent RNA helicase DDX5/DBP2 [EC:3.6.4.13]
								K07508	ACAA2	acetyl-CoA acyltransferase 2 [EC:2.3.1.16]		ko05100 Bacterial invasion of epithelial cells (2)
								K07509	HADHB	acetyl-CoA acyltransferase [EC:2.3.1.16]		K05692	ACTB_G1	actin beta/gamma 1
								ko03320 PPAR signaling pathway (5)				K13738	CD2AP	CD2-associated protein
								K00864	glpK	glycerol kinase [EC:2.7.1.30]		ko04216 Ferroptosis (2)
								K01596	E4.1.1.32	phosphoenolpyruvate carboxykinase (GTP) [EC:4.1.1.32]		K01897	ACSL	long-chain acyl-CoA synthetase [EC:6.2.1.3]
								K08746	SLC27A2	solute carrier family 27 (fatty acid transporter), member 2 [EC:6.2.1.- 6.2.1.3]		K05361	GPX4	phospholipid-hydroperoxide glutathione peroxidase [EC:1.11.1.12]
								K08751	FABP2	fatty acid-binding protein 2, intestinal		ko04657 IL-17 signaling pathway (2)
								K08767	ANGPTL4	angiopoietin-like 4		K04734	NFKBIA	NF-kappa-B inhibitor alpha
								ko05160 Hepatitis C (4)				K10048	CEBPB	CCAAT/enhancer binding protein (C/EBP), beta
								K02580	NFKB1	nuclear factor NF-kappa-B p105 subunit		ko05203 Viral carcinogenesis (2)
								K02649	PIK3R1_2_3	phosphoinositide-3-kinase regulatory subunit alpha/beta/delta		K04734	NFKBIA	NF-kappa-B inhibitor alpha
								K05411	IRF3	interferon regulatory factor 3		K06751	MHC1	major histocompatibility complex, class I
								K06088	OCLN	occludin		ko00250 Alanine, aspartate and glutamate metabolism (2)
								ko04530 Tight junction (4)				K01915	glnA	glutamine synthetase [EC:6.3.1.2]
								K06088	OCLN	occludin		K13524	ABAT	4-aminobutyrate aminotransferase / (S)-3-amino-2-methylpropionate transaminase [EC:2.6.1.19 2.6.1.22]
								K06091	MPP5	MAGUK p55 subfamily member 5		ko04726 Serotonergic synapse (2)
								K07200	PRKAG	5'-AMP-activated protein kinase, regulatory gamma subunit		K07414	CYP2D	cytochrome P450 family 2 subfamily D [EC:1.14.14.1]
								K13365	SLC9A3R1	Na(+)/H(+) exchange regulatory cofactor NHE-RF1		K07428	CYP4X	cytochrome P450 family 4 subfamily X [EC:1.14.14.1]
								ko02010 ABC transporters (4)				ko00720 Carbon fixation pathways in prokaryotes (2)
								K05641	ABCA1	ATP-binding cassette, subfamily A (ABC1), member 1		K00626	E2.3.1.9	acetyl-CoA C-acetyltransferase [EC:2.3.1.9]
								K05644	ABCA4	ATP-binding cassette, subfamily A (ABC1), member 4		K01648	ACLY	ATP citrate (pro-S)-lyase [EC:2.3.3.8]
								K05673	ABCC4	ATP-binding cassette, subfamily C (CFTR/MRP), member 4		ko01200 Carbon metabolism (2)
								K05676	ABCD2	ATP-binding cassette, subfamily D (ALD), member 2		K00164	OGDH	2-oxoglutarate dehydrogenase E1 component [EC:1.2.4.2]
								ko05142 Chagas disease (American trypanosomiasis) (4)				K00626	E2.3.1.9	acetyl-CoA C-acetyltransferase [EC:2.3.1.9]
								K01283	ACE	peptidyl-dipeptidase A [EC:3.4.15.1]		ko00380 Tryptophan metabolism (2)
								K02580	NFKB1	nuclear factor NF-kappa-B p105 subunit		K00164	OGDH	2-oxoglutarate dehydrogenase E1 component [EC:1.2.4.2]
								K02649	PIK3R1_2_3	phosphoinositide-3-kinase regulatory subunit alpha/beta/delta		K00626	E2.3.1.9	acetyl-CoA C-acetyltransferase [EC:2.3.1.9]
								K04634	GNAQ	guanine nucleotide-binding protein G(q) subunit alpha		ko01230 Biosynthesis of amino acids (2)
								ko05202 Transcriptional misregulation in cancer (4)				K01758	CTH	cystathionine gamma-lyase [EC:4.4.1.1]
								K02580	NFKB1	nuclear factor NF-kappa-B p105 subunit		K01915	glnA	glutamine synthetase [EC:6.3.1.2]
								K06590	ITGB7	integrin beta 7		ko05150 Staphylococcus aureus infection (2)
								K09633	TMPRSS2	transmembrane protease serine 2 [EC:3.4.21.-]		K06464	ITGB2	integrin beta 2
								K12823	DDX5	ATP-dependent RNA helicase DDX5/DBP2 [EC:3.6.4.13]		K06752	MHC2	major histocompatibility complex, class II
								ko05134 Legionellosis (4)				ko05144 Malaria (2)
								K02580	NFKB1	nuclear factor NF-kappa-B p105 subunit		K04011	CR1	complement component (3b/4b) receptor 1
								K04011	CR1	complement component (3b/4b) receptor 1		K06464	ITGB2	integrin beta 2
								K06464	ITGB2	integrin beta 2		ko04670 Leukocyte transendothelial migration (2)
								K07953	SAR1	GTP-binding protein SAR1 [EC:3.6.5.-]		K05692	ACTB_G1	actin beta/gamma 1
								ko05162 Measles (4)				K06464	ITGB2	integrin beta 2
								K02580	NFKB1	nuclear factor NF-kappa-B p105 subunit		ko05146 Amoebiasis (2)
								K02649	PIK3R1_2_3	phosphoinositide-3-kinase regulatory subunit alpha/beta/delta		K06464	ITGB2	integrin beta 2
								K04721	TNFSF10	tumor necrosis factor ligand superfamily member 10		K10955	MUC2	intestinal mucin-2
								K05411	IRF3	interferon regulatory factor 3		ko00620 Pyruvate metabolism (2)
								ko04640 Hematopoietic cell lineage (4)				K00626	E2.3.1.9	acetyl-CoA C-acetyltransferase [EC:2.3.1.9]
								K04011	CR1	complement component (3b/4b) receptor 1		K01596	E4.1.1.32	phosphoenolpyruvate carboxykinase (GTP) [EC:4.1.1.32]
								K06493	ITGB3	integrin beta 3		ko00240 Pyrimidine metabolism (2)
								K06752	MHC2	major histocompatibility complex, class II		K00207	DPYD	dihydropyrimidine dehydrogenase (NADP+) [EC:1.3.1.2]
								K11140	ANPEP	aminopeptidase N [EC:3.4.11.2]		K00876	udk	uridine kinase [EC:2.7.1.48]
								ko04614 Renin-angiotensin system (4)				ko04610 Complement and coagulation cascades (2)
								K01283	ACE	peptidyl-dipeptidase A [EC:3.4.15.1]		K04011	CR1	complement component (3b/4b) receptor 1
								K09708	ACE2	angiotensin-converting enzyme 2 [EC:3.4.17.23]		K06464	ITGB2	integrin beta 2
								K11140	ANPEP	aminopeptidase N [EC:3.4.11.2]		ko04973 Carbohydrate digestion and absorption (2)
								K11141	ENPEP	glutamyl aminopeptidase [EC:3.4.11.7]		K01203	SI	sucrase-isomaltase [EC:3.2.1.48 3.2.1.10]
								ko04142 Lysosome (4)				K12047	MGAM	maltase-glucoamylase [EC:3.2.1.20 3.2.1.3]
								K12309	GLB1	beta-galactosidase [EC:3.2.1.23]		ko04512 ECM-receptor interaction (2)
								K12311	MAN2B1	lysosomal alpha-mannosidase [EC:3.2.1.24]		K06493	ITGB3	integrin beta 3
								K12347	SLC11A1	natural resistance-associated macrophage protein 1		K06590	ITGB7	integrin beta 7
								K12373	HEXA_B	hexosaminidase [EC:3.2.1.52]		ko04658 Th1 and Th2 cell differentiation (2)
								ko04217 Necroptosis (4)				K04734	NFKBIA	NF-kappa-B inhibitor alpha
								K01367	CAPN1	calpain-1 [EC:3.4.22.52]		K06752	MHC2	major histocompatibility complex, class II
								K01915	glnA	glutamine synthetase [EC:6.3.1.2]		ko04024 cAMP signaling pathway (2)
								K03853	CAPN2	calpain-2 [EC:3.4.22.53]		K04130	CHRM2	muscarinic acetylcholine receptor M2
								K04721	TNFSF10	tumor necrosis factor ligand superfamily member 10		K04734	NFKBIA	NF-kappa-B inhibitor alpha
								ko04978 Mineral absorption (4)				ko04659 Th17 cell differentiation (2)
								K05334	SLC6A19	solute carrier family 6 (neurotransmitter transporter) member 19		K04734	NFKBIA	NF-kappa-B inhibitor alpha
								K14078	SLC26A3	solute carrier family 26 (chloride anion exchanger), member 3		K06752	MHC2	major histocompatibility complex, class II
								K14685	SLC40A1	solute carrier family 40 (iron-regulated transporter), member 1		ko02020 Two-component system (2)
								K14688	SLC30A1	solute carrier family 30 (zinc transporter), member 1		K00626	E2.3.1.9	acetyl-CoA C-acetyltransferase [EC:2.3.1.9]
								ko05416 Viral myocarditis (4)				K01915	glnA	glutamine synthetase [EC:6.3.1.2]
								K06464	ITGB2	integrin beta 2		ko05131 Shigellosis (2)
								K06751	MHC1	major histocompatibility complex, class I		K04734	NFKBIA	NF-kappa-B inhibitor alpha
								K06752	MHC2	major histocompatibility complex, class II		K05692	ACTB_G1	actin beta/gamma 1
								K07818	PRF1	perforin 1		ko05162 Measles (2)
								ko01230 Biosynthesis of amino acids (4)				K04721	TNFSF10	tumor necrosis factor ligand superfamily member 10
								K00600	glyA	glycine hydroxymethyltransferase [EC:2.1.2.1]		K04734	NFKBIA	NF-kappa-B inhibitor alpha
								K00789	metK	S-adenosylmethionine synthetase [EC:2.5.1.6]		ko00640 Propanoate metabolism (2)
								K01758	CTH	cystathionine gamma-lyase [EC:4.4.1.1]		K00626	E2.3.1.9	acetyl-CoA C-acetyltransferase [EC:2.3.1.9]
								K01915	glnA	glutamine synthetase [EC:6.3.1.2]		K13524	ABAT	4-aminobutyrate aminotransferase / (S)-3-amino-2-methylpropionate transaminase [EC:2.6.1.19 2.6.1.22]
								ko05140 Leishmaniasis (4)				ko01212 Fatty acid metabolism (2)
								K02580	NFKB1	nuclear factor NF-kappa-B p105 subunit		K00626	E2.3.1.9	acetyl-CoA C-acetyltransferase [EC:2.3.1.9]
								K04011	CR1	complement component (3b/4b) receptor 1		K01897	ACSL	long-chain acyl-CoA synthetase [EC:6.2.1.3]
								K06464	ITGB2	integrin beta 2		ko05167 Kaposi's sarcoma-associated herpesvirus infection (2)
								K06752	MHC2	major histocompatibility complex, class II		K04734	NFKBIA	NF-kappa-B inhibitor alpha
								ko00900 Terpenoid backbone biosynthesis (4)				K06751	MHC1	major histocompatibility complex, class I
								K00626	E2.3.1.9	acetyl-CoA C-acetyltransferase [EC:2.3.1.9]		ko03008 Ribosome biogenesis in eukaryotes (2)
								K00787	FDPS	farnesyl diphosphate synthase [EC:2.5.1.1 2.5.1.10]		K11108	RCL1	RNA 3'-terminal phosphate cyclase-like protein
								K01641	E2.3.3.10	hydroxymethylglutaryl-CoA synthase [EC:2.3.3.10]		K11131	DKC1	H/ACA ribonucleoprotein complex subunit 4 [EC:5.4.99.-]
								K11778	DHDDS	ditrans,polycis-polyprenyl diphosphate synthase [EC:2.5.1.87]		ko05120 Epithelial cell signaling in Helicobacter pylori infection (2)
								ko05410 Hypertrophic cardiomyopathy (HCM) (4)				K04734	NFKBIA	NF-kappa-B inhibitor alpha
								K01283	ACE	peptidyl-dipeptidase A [EC:3.4.15.1]		K08523	HBEGF	heparin-binding EGF-like growth factor
								K06493	ITGB3	integrin beta 3		ko04530 Tight junction (2)
								K06590	ITGB7	integrin beta 7		K05692	ACTB_G1	actin beta/gamma 1
								K07200	PRKAG	5'-AMP-activated protein kinase, regulatory gamma subunit		K07374	TUBA	tubulin alpha
								ko04620 Toll-like receptor signaling pathway (4)				ko04611 Platelet activation (2)
								K02580	NFKB1	nuclear factor NF-kappa-B p105 subunit		K05692	ACTB_G1	actin beta/gamma 1
								K02649	PIK3R1_2_3	phosphoinositide-3-kinase regulatory subunit alpha/beta/delta		K06493	ITGB3	integrin beta 3
								K05411	IRF3	interferon regulatory factor 3		ko00630 Glyoxylate and dicarboxylate metabolism (2)
								K09446	IRF5	interferon regulatory factor 5		K00626	E2.3.1.9	acetyl-CoA C-acetyltransferase [EC:2.3.1.9]
								ko04810 Regulation of actin cytoskeleton (4)				K01915	glnA	glutamine synthetase [EC:6.3.1.2]
								K02649	PIK3R1_2_3	phosphoinositide-3-kinase regulatory subunit alpha/beta/delta		ko00590 Arachidonic acid metabolism (2)
								K06464	ITGB2	integrin beta 2		K07422	CYP2U1	cytochrome P450 family 2 subfamily U polypeptide 1
								K06493	ITGB3	integrin beta 3		K18592	GGT1_5	gamma-glutamyltranspeptidase / glutathione hydrolase / leukotriene-C4 hydrolase [EC:2.3.2.2 3.4.19.13 3.4.19.14]
								K06590	ITGB7	integrin beta 7		ko00500 Starch and sucrose metabolism (2)
								ko05167 Kaposi's sarcoma-associated herpesvirus infection (4)				K01203	SI	sucrase-isomaltase [EC:3.2.1.48 3.2.1.10]
								K02580	NFKB1	nuclear factor NF-kappa-B p105 subunit		K12047	MGAM	maltase-glucoamylase [EC:3.2.1.20 3.2.1.3]
								K02649	PIK3R1_2_3	phosphoinositide-3-kinase regulatory subunit alpha/beta/delta		ko04921 Oxytocin signaling pathway (2)
								K05411	IRF3	interferon regulatory factor 3		K05692	ACTB_G1	actin beta/gamma 1
								K06751	MHC1	major histocompatibility complex, class I		K18154	RGS2	regulator of G-protein signaling 2
								ko00480 Glutathione metabolism (4)				ko04668 TNF signaling pathway (2)
								K00432	gpx	glutathione peroxidase [EC:1.11.1.9]		K04734	NFKBIA	NF-kappa-B inhibitor alpha
								K05361	GPX4	phospholipid-hydroperoxide glutathione peroxidase [EC:1.11.1.12]		K10048	CEBPB	CCAAT/enhancer binding protein (C/EBP), beta
								K11140	ANPEP	aminopeptidase N [EC:3.4.11.2]		ko00071 Fatty acid degradation (2)
								K18592	GGT1_5	gamma-glutamyltranspeptidase / glutathione hydrolase / leukotriene-C4 hydrolase [EC:2.3.2.2 3.4.19.13 3.4.19.14]		K00626	E2.3.1.9	acetyl-CoA C-acetyltransferase [EC:2.3.1.9]
								ko04612 Antigen processing and presentation (4)				K01897	ACSL	long-chain acyl-CoA synthetase [EC:6.2.1.3]
								K06505	CD74	CD74 antigen		ko00450 Selenocompound metabolism (2)
								K06751	MHC1	major histocompatibility complex, class I		K00384	trxB	thioredoxin reductase (NADPH) [EC:1.8.1.9]
								K06752	MHC2	major histocompatibility complex, class II		K01758	CTH	cystathionine gamma-lyase [EC:4.4.1.1]
								K08059	IFI30	interferon, gamma-inducible protein 30		ko00410 beta-Alanine metabolism (2)
								ko04917 Prolactin signaling pathway (4)				K00207	DPYD	dihydropyrimidine dehydrogenase (NADP+) [EC:1.3.1.2]
								K02580	NFKB1	nuclear factor NF-kappa-B p105 subunit		K13524	ABAT	4-aminobutyrate aminotransferase / (S)-3-amino-2-methylpropionate transaminase [EC:2.6.1.19 2.6.1.22]
								K02649	PIK3R1_2_3	phosphoinositide-3-kinase regulatory subunit alpha/beta/delta		ko04727 GABAergic synapse (2)
								K05147	TNFRSF11A	tumor necrosis factor receptor superfamily member 11A		K01915	glnA	glutamine synthetase [EC:6.3.1.2]
								K07593	SLC2A2	MFS transporter, SP family, solute carrier family 2 (facilitated glucose transporter), member 2		K13524	ABAT	4-aminobutyrate aminotransferase / (S)-3-amino-2-methylpropionate transaminase [EC:2.6.1.19 2.6.1.22]
								ko04014 Ras signaling pathway (4)				ko04010 MAPK signaling pathway (2)
								K02580	NFKB1	nuclear factor NF-kappa-B p105 subunit		K04407	MAP4K4	mitogen-activated protein kinase kinase kinase kinase 4 [EC:2.7.11.1]
								K02649	PIK3R1_2_3	phosphoinositide-3-kinase regulatory subunit alpha/beta/delta		K04459	DUSP	dual specificity MAP kinase phosphatase [EC:3.1.3.16 3.1.3.48]
								K07888	RAB5B	Ras-related protein Rab-5B		ko00310 Lysine degradation (2)
								K07889	RAB5C	Ras-related protein Rab-5C		K00164	OGDH	2-oxoglutarate dehydrogenase E1 component [EC:1.2.4.2]
								ko04015 Rap1 signaling pathway (4)				K00626	E2.3.1.9	acetyl-CoA C-acetyltransferase [EC:2.3.1.9]
								K02649	PIK3R1_2_3	phosphoinositide-3-kinase regulatory subunit alpha/beta/delta		ko04919 Thyroid hormone signaling pathway (2)
								K04634	GNAQ	guanine nucleotide-binding protein G(q) subunit alpha		K05692	ACTB_G1	actin beta/gamma 1
								K06464	ITGB2	integrin beta 2		K06493	ITGB3	integrin beta 3
								K06493	ITGB3	integrin beta 3		ko05169 Epstein-Barr virus infection (2)
								ko04650 Natural killer cell mediated cytotoxicity (4)				K04734	NFKBIA	NF-kappa-B inhibitor alpha
								K02649	PIK3R1_2_3	phosphoinositide-3-kinase regulatory subunit alpha/beta/delta		K06751	MHC1	major histocompatibility complex, class I
								K04721	TNFSF10	tumor necrosis factor ligand superfamily member 10		ko05220 Chronic myeloid leukemia (2)
								K06464	ITGB2	integrin beta 2		K04734	NFKBIA	NF-kappa-B inhibitor alpha
								K07818	PRF1	perforin 1		K08878	BCR1	breakpoint cluster region protein [EC:2.7.11.1]
								ko04510 Focal adhesion (4)				ko04140 Autophagy - animal (2)
								K02649	PIK3R1_2_3	phosphoinositide-3-kinase regulatory subunit alpha/beta/delta		K08269	ULK2	serine/threonine-protein kinase ULK2 [EC:2.7.11.1]
								K03853	CAPN2	calpain-2 [EC:3.4.22.53]		K20402	DEPTOR	DEP domain-containing mTOR-interacting protein
								K06493	ITGB3	integrin beta 3		ko05020 Prion diseases (2)
								K06590	ITGB7	integrin beta 7		K09203	EGR1	early growth response protein 1
								ko04380 Osteoclast differentiation (4)				K09490	HSPA5	heat shock 70kDa protein 5
								K02580	NFKB1	nuclear factor NF-kappa-B p105 subunit		ko05323 Rheumatoid arthritis (2)
								K02649	PIK3R1_2_3	phosphoinositide-3-kinase regulatory subunit alpha/beta/delta		K06464	ITGB2	integrin beta 2
								K05147	TNFRSF11A	tumor necrosis factor receptor superfamily member 11A		K06752	MHC2	major histocompatibility complex, class II
								K06493	ITGB3	integrin beta 3		ko04672 Intestinal immune network for IgA production (2)
								ko04024 cAMP signaling pathway (4)				K06590	ITGB7	integrin beta 7
								K02580	NFKB1	nuclear factor NF-kappa-B p105 subunit		K06752	MHC2	major histocompatibility complex, class II
								K02649	PIK3R1_2_3	phosphoinositide-3-kinase regulatory subunit alpha/beta/delta		ko05130 Pathogenic Escherichia coli infection (2)
								K05673	ABCC4	ATP-binding cassette, subfamily C (CFTR/MRP), member 4		K05692	ACTB_G1	actin beta/gamma 1
								K18435	SOX9	transcription factor SOX9 (SOX group E)		K07374	TUBA	tubulin alpha
								ko00590 Arachidonic acid metabolism (4)				ko00983 Drug metabolism - other enzymes (2)
								K00432	gpx	glutathione peroxidase [EC:1.11.1.9]		K00207	DPYD	dihydropyrimidine dehydrogenase (NADP+) [EC:1.3.1.2]
								K07413	CYP2C	cytochrome P450 family 2 subfamily C [EC:1.14.14.1]		K00876	udk	uridine kinase [EC:2.7.1.48]
								K14621	PLB1	phospholipase B1, membrane-associated [EC:3.1.1.4 3.1.1.5]		ko05145 Toxoplasmosis (2)
								K18592	GGT1_5	gamma-glutamyltranspeptidase / glutathione hydrolase / leukotriene-C4 hydrolase [EC:2.3.2.2 3.4.19.13 3.4.19.14]		K04734	NFKBIA	NF-kappa-B inhibitor alpha
								ko00830 Retinol metabolism (4)				K06752	MHC2	major histocompatibility complex, class II
								K07413	CYP2C	cytochrome P450 family 2 subfamily C [EC:1.14.14.1]		ko00270 Cysteine and methionine metabolism (2)
								K09516	RETSAT	all-trans-retinol 13,14-reductase [EC:1.3.99.23]		K01758	CTH	cystathionine gamma-lyase [EC:4.4.1.1]
								K11152	RDH11	retinol dehydrogenase 11 [EC:1.1.1.300]		K17398	DNMT3A	DNA (cytosine-5)-methyltransferase 3A [EC:2.1.1.37]
								K11153	RDH12	retinol dehydrogenase 12 [EC:1.1.1.300]		ko05142 Chagas disease (American trypanosomiasis) (2)
								ko04932 Non-alcoholic fatty liver disease (NAFLD) (4)				K01283	ACE	peptidyl-dipeptidase A [EC:3.4.15.1]
								K02580	NFKB1	nuclear factor NF-kappa-B p105 subunit		K04734	NFKBIA	NF-kappa-B inhibitor alpha
								K02649	PIK3R1_2_3	phosphoinositide-3-kinase regulatory subunit alpha/beta/delta		ko05161 Hepatitis B (1)
								K03948	NDUFA4	NADH dehydrogenase (ubiquinone) 1 alpha subcomplex subunit 4		K04734	NFKBIA	NF-kappa-B inhibitor alpha
								K07200	PRKAG	5'-AMP-activated protein kinase, regulatory gamma subunit		ko01522 Endocrine resistance (1)
								ko04930 Type II diabetes mellitus (3)				K08523	HBEGF	heparin-binding EGF-like growth factor
								K02649	PIK3R1_2_3	phosphoinositide-3-kinase regulatory subunit alpha/beta/delta		ko04975 Fat digestion and absorption (1)
								K07191	SLC2A4	MFS transporter, SP family, solute carrier family 2 (facilitated glucose transporter), member 4		K08760	APOA4	apolipoprotein A-IV
								K07593	SLC2A2	MFS transporter, SP family, solute carrier family 2 (facilitated glucose transporter), member 2		ko05224 Breast cancer (1)
								ko00240 Pyrimidine metabolism (3)				K02375	FZD5_8	frizzled 5/8
								K00207	DPYD	dihydropyrimidine dehydrogenase (NADP+) [EC:1.3.1.2]		ko04932 Non-alcoholic fatty liver disease (NAFLD) (1)
								K03783	punA	purine-nucleoside phosphorylase [EC:2.4.2.1]		K02256	COX1	cytochrome c oxidase subunit 1 [EC:1.9.3.1]
								K13809	CMPK2	UMP-CMP kinase 2, mitochondrial [EC:2.7.4.14]		ko04111 Cell cycle - yeast (1)
								ko04726 Serotonergic synapse (3)				K06639	CDC14	cell division cycle 14 [EC:3.1.3.16 3.1.3.48]
								K04634	GNAQ	guanine nucleotide-binding protein G(q) subunit alpha		ko00670 One carbon pool by folate (1)
								K07413	CYP2C	cytochrome P450 family 2 subfamily C [EC:1.14.14.1]		K00288	MTHFD	methylenetetrahydrofolate dehydrogenase (NADP+) / methenyltetrahydrofolate cyclohydrolase / formyltetrahydrofolate synthetase [EC:1.5.1.5 3.5.4.9 6.3.4.3]
								K07428	CYP4X	cytochrome P450 family 4 subfamily X [EC:1.14.14.1]		ko05219 Bladder cancer (1)
								ko05330 Allograft rejection (3)				K08523	HBEGF	heparin-binding EGF-like growth factor
								K06751	MHC1	major histocompatibility complex, class I		ko04080 Neuroactive ligand-receptor interaction (1)
								K06752	MHC2	major histocompatibility complex, class II		K04130	CHRM2	muscarinic acetylcholine receptor M2
								K07818	PRF1	perforin 1		ko00362 Benzoate degradation (1)
								ko05323 Rheumatoid arthritis (3)				K00626	E2.3.1.9	acetyl-CoA C-acetyltransferase [EC:2.3.1.9]
								K05147	TNFRSF11A	tumor necrosis factor receptor superfamily member 11A		ko04978 Mineral absorption (1)
								K06464	ITGB2	integrin beta 2		K05334	SLC6A19	solute carrier family 6 (neurotransmitter transporter) member 19
								K06752	MHC2	major histocompatibility complex, class II		ko00910 Nitrogen metabolism (1)
								ko05418 Fluid shear stress and atherosclerosis (3)				K01915	glnA	glutamine synthetase [EC:6.3.1.2]
								K02580	NFKB1	nuclear factor NF-kappa-B p105 subunit		ko04540 Gap junction (1)
								K02649	PIK3R1_2_3	phosphoinositide-3-kinase regulatory subunit alpha/beta/delta		K07374	TUBA	tubulin alpha
								K06493	ITGB3	integrin beta 3		ko00260 Glycine, serine and threonine metabolism (1)
								ko04611 Platelet activation (3)				K01758	CTH	cystathionine gamma-lyase [EC:4.4.1.1]
								K02649	PIK3R1_2_3	phosphoinositide-3-kinase regulatory subunit alpha/beta/delta		ko00061 Fatty acid biosynthesis (1)
								K04634	GNAQ	guanine nucleotide-binding protein G(q) subunit alpha		K01897	ACSL	long-chain acyl-CoA synthetase [EC:6.2.1.3]
								K06493	ITGB3	integrin beta 3		ko04623 Cytosolic DNA-sensing pathway (1)
								ko05161 Hepatitis B (3)				K04734	NFKBIA	NF-kappa-B inhibitor alpha
								K02580	NFKB1	nuclear factor NF-kappa-B p105 subunit		ko04915 Estrogen signaling pathway (1)
								K02649	PIK3R1_2_3	phosphoinositide-3-kinase regulatory subunit alpha/beta/delta		K08523	HBEGF	heparin-binding EGF-like growth factor
								K05411	IRF3	interferon regulatory factor 3		ko00520 Amino sugar and nucleotide sugar metabolism (1)
								ko04921 Oxytocin signaling pathway (3)				K01784	galE	UDP-glucose 4-epimerase [EC:5.1.3.2]
								K04634	GNAQ	guanine nucleotide-binding protein G(q) subunit alpha		ko00604 Glycosphingolipid biosynthesis - ganglio series (1)
								K07200	PRKAG	5'-AMP-activated protein kinase, regulatory gamma subunit		K03368	SIAT4B	beta-galactoside alpha-2,3-sialyltransferase (sialyltransferase 4B) [EC:2.4.99.4]
								K18154	RGS2	regulator of G-protein signaling 2		ko03050 Proteasome (1)
								ko01200 Carbon metabolism (3)				K02738	PSMB6	20S proteasome subunit beta 1 [EC:3.4.25.1]
								K00600	glyA	glycine hydroxymethyltransferase [EC:2.1.2.1]		ko00603 Glycosphingolipid biosynthesis - globo and isoglobo series (1)
								K00626	E2.3.1.9	acetyl-CoA C-acetyltransferase [EC:2.3.1.9]		K03368	SIAT4B	beta-galactoside alpha-2,3-sialyltransferase (sialyltransferase 4B) [EC:2.4.99.4]
								K08074	ADPGK	ADP-dependent glucokinase [EC:2.7.1.147]		ko04910 Insulin signaling pathway (1)
								ko04750 Inflammatory mediator regulation of TRP channels (3)				K01596	E4.1.1.32	phosphoenolpyruvate carboxykinase (GTP) [EC:4.1.1.32]
								K02649	PIK3R1_2_3	phosphoinositide-3-kinase regulatory subunit alpha/beta/delta		ko00565 Ether lipid metabolism (1)
								K04634	GNAQ	guanine nucleotide-binding protein G(q) subunit alpha		K08743	ENPP6	ectonucleotide pyrophosphatase/phosphodiesterase family member 6 [EC:3.1.4.-]
								K07413	CYP2C	cytochrome P450 family 2 subfamily C [EC:1.14.14.1]		ko00920 Sulfur metabolism (1)
								ko05133 Pertussis (3)				K17725	ETHE1	sulfur dioxygenase [EC:1.13.11.18]
								K02580	NFKB1	nuclear factor NF-kappa-B p105 subunit		ko05322 Systemic lupus erythematosus (1)
								K05411	IRF3	interferon regulatory factor 3		K06752	MHC2	major histocompatibility complex, class II
								K06464	ITGB2	integrin beta 2		ko04012 ErbB signaling pathway (1)
								ko01523 Antifolate resistance (3)				K08523	HBEGF	heparin-binding EGF-like growth factor
								K00600	glyA	glycine hydroxymethyltransferase [EC:2.1.2.1]		ko00460 Cyanoamino acid metabolism (1)
								K02580	NFKB1	nuclear factor NF-kappa-B p105 subunit		K18592	GGT1_5	gamma-glutamyltranspeptidase / glutathione hydrolase / leukotriene-C4 hydrolase [EC:2.3.2.2 3.4.19.13 3.4.19.14]
								K05673	ABCC4	ATP-binding cassette, subfamily C (CFTR/MRP), member 4		ko04918 Thyroid hormone synthesis (1)
								ko00630 Glyoxylate and dicarboxylate metabolism (3)				K09490	HSPA5	heat shock 70kDa protein 5
								K00600	glyA	glycine hydroxymethyltransferase [EC:2.1.2.1]		ko04912 GnRH signaling pathway (1)
								K00626	E2.3.1.9	acetyl-CoA C-acetyltransferase [EC:2.3.1.9]		K08523	HBEGF	heparin-binding EGF-like growth factor
								K01915	glnA	glutamine synthetase [EC:6.3.1.2]		ko00830 Retinol metabolism (1)
								ko00604 Glycosphingolipid biosynthesis - ganglio series (3)				K09516	RETSAT	all-trans-retinol 13,14-reductase [EC:1.3.99.23]
								K03368	SIAT4B	beta-galactoside alpha-2,3-sialyltransferase (sialyltransferase 4B) [EC:2.4.99.4]		ko04136 Autophagy - other (1)
								K12309	GLB1	beta-galactosidase [EC:3.2.1.23]		K08269	ULK2	serine/threonine-protein kinase ULK2 [EC:2.7.11.1]
								K12373	HEXA_B	hexosaminidase [EC:3.2.1.52]		ko04022 cGMP-PKG signaling pathway (1)
								ko05332 Graft-versus-host disease (3)				K18154	RGS2	regulator of G-protein signaling 2
								K06751	MHC1	major histocompatibility complex, class I		ko04740 Olfactory transduction (1)
								K06752	MHC2	major histocompatibility complex, class II		K18154	RGS2	regulator of G-protein signaling 2
								K07818	PRF1	perforin 1		ko04924 Renin secretion (1)
								ko04610 Complement and coagulation cascades (3)				K01283	ACE	peptidyl-dipeptidase A [EC:3.4.15.1]
								K03908	PROS1	protein S		ko04550 Signaling pathways regulating pluripotency of stem cells (1)
								K04011	CR1	complement component (3b/4b) receptor 1		K02375	FZD5_8	frizzled 5/8
								K06464	ITGB2	integrin beta 2		ko04391 Hippo signaling pathway - fly (1)
								ko05222 Small cell lung cancer (3)				K05692	ACTB_G1	actin beta/gamma 1
								K02580	NFKB1	nuclear factor NF-kappa-B p105 subunit		ko05012 Parkinson's disease (1)
								K02649	PIK3R1_2_3	phosphoinositide-3-kinase regulatory subunit alpha/beta/delta		K02256	COX1	cytochrome c oxidase subunit 1 [EC:1.9.3.1]
								K03875	SKP2	F-box and leucine-rich repeat protein 1 (S-phase kinase-associated protein 2)		ko04660 T cell receptor signaling pathway (1)
								ko00650 Butanoate metabolism (3)				K04734	NFKBIA	NF-kappa-B inhibitor alpha
								K00626	E2.3.1.9	acetyl-CoA C-acetyltransferase [EC:2.3.1.9]		ko04624 Toll and Imd signaling pathway (1)
								K01641	E2.3.3.10	hydroxymethylglutaryl-CoA synthase [EC:2.3.3.10]		K04734	NFKBIA	NF-kappa-B inhibitor alpha
								K01907	AACS	acetoacetyl-CoA synthetase [EC:6.2.1.16]		ko04260 Cardiac muscle contraction (1)
								ko00511 Other glycan degradation (3)				K02256	COX1	cytochrome c oxidase subunit 1 [EC:1.9.3.1]
								K12309	GLB1	beta-galactosidase [EC:3.2.1.23]		ko00770 Pantothenate and CoA biosynthesis (1)
								K12311	MAN2B1	lysosomal alpha-mannosidase [EC:3.2.1.24]		K00207	DPYD	dihydropyrimidine dehydrogenase (NADP+) [EC:1.3.1.2]
								K12373	HEXA_B	hexosaminidase [EC:3.2.1.52]		ko04320 Dorso-ventral axis formation (1)
								ko04211 Longevity regulating pathway (3)				K02098	SPIR	spire
								K02580	NFKB1	nuclear factor NF-kappa-B p105 subunit		ko00533 Glycosaminoglycan biosynthesis - keratan sulfate (1)
								K02649	PIK3R1_2_3	phosphoinositide-3-kinase regulatory subunit alpha/beta/delta		K03368	SIAT4B	beta-galactoside alpha-2,3-sialyltransferase (sialyltransferase 4B) [EC:2.4.99.4]
								K07200	PRKAG	5'-AMP-activated protein kinase, regulatory gamma subunit		ko04960 Aldosterone-regulated sodium reabsorption (1)
								ko00670 One carbon pool by folate (3)				K13302	SGK1	serum/glucocorticoid-regulated kinase 1 [EC:2.7.11.1]
								K00288	MTHFD	methylenetetrahydrofolate dehydrogenase (NADP+) / methenyltetrahydrofolate cyclohydrolase / formyltetrahydrofolate synthetase [EC:1.5.1.5 3.5.4.9 6.3.4.3]		ko02024 Quorum sensing (1)
								K00289	E1.5.1.6	formyltetrahydrofolate dehydrogenase [EC:1.5.1.6]		K01897	ACSL	long-chain acyl-CoA synthetase [EC:6.2.1.3]
								K00600	glyA	glycine hydroxymethyltransferase [EC:2.1.2.1]		ko04622 RIG-I-like receptor signaling pathway (1)
								ko00450 Selenocompound metabolism (3)				K04734	NFKBIA	NF-kappa-B inhibitor alpha
								K00384	trxB	thioredoxin reductase (NADPH) [EC:1.8.1.9]		ko05215 Prostate cancer (1)
								K01758	CTH	cystathionine gamma-lyase [EC:4.4.1.1]		K04734	NFKBIA	NF-kappa-B inhibitor alpha
								K01763	SCLY	selenocysteine lyase [EC:4.4.1.16]		ko04520 Adherens junction (1)
								ko04657 IL-17 signaling pathway (3)				K05692	ACTB_G1	actin beta/gamma 1
								K02580	NFKB1	nuclear factor NF-kappa-B p105 subunit		ko04976 Bile secretion (1)
								K07994	MMP13	matrix metalloproteinase-13 (collagenase 3) [EC:3.4.24.-]		K14349	NCEH1	neutral cholesterol ester hydrolase 1 [EC:3.1.1.-]
								K19603	MAPK15	mitogen-activated protein kinase 15 [EC:2.7.11.24]		ko04137 Mitophagy - animal (1)
								ko04670 Leukocyte transendothelial migration (3)				K14381	SQSTM1	sequestosome 1
								K02649	PIK3R1_2_3	phosphoinositide-3-kinase regulatory subunit alpha/beta/delta		ko05132 Salmonella infection (1)
								K06088	OCLN	occludin		K05692	ACTB_G1	actin beta/gamma 1
								K06464	ITGB2	integrin beta 2		ko04062 Chemokine signaling pathway (1)
								ko04919 Thyroid hormone signaling pathway (3)				K04734	NFKBIA	NF-kappa-B inhibitor alpha
								K02649	PIK3R1_2_3	phosphoinositide-3-kinase regulatory subunit alpha/beta/delta		ko04360 Axon guidance (1)
								K06493	ITGB3	integrin beta 3		K07524	RGS3	regulator of G-protein signalling 3
								K15164	MED13	mediator of RNA polymerase II transcription subunit 13		ko04621 NOD-like receptor signaling pathway (1)
								ko00600 Sphingolipid metabolism (3)				K04734	NFKBIA	NF-kappa-B inhibitor alpha
								K12309	GLB1	beta-galactosidase [EC:3.2.1.23]		ko00430 Taurine and hypotaurine metabolism (1)
								K12352	SMPD3	sphingomyelin phosphodiesterase 3 [EC:3.1.4.12]		K18592	GGT1_5	gamma-glutamyltranspeptidase / glutathione hydrolase / leukotriene-C4 hydrolase [EC:2.3.2.2 3.4.19.13 3.4.19.14]
								K12354	ENPP7	ectonucleotide pyrophosphatase/phosphodiesterase family member 7 [EC:3.1.4.12]		ko00982 Drug metabolism - cytochrome P450 (1)
								ko00500 Starch and sucrose metabolism (3)				K00485	FMO	dimethylaniline monooxygenase (N-oxide forming) [EC:1.14.13.8]
								K01084	G6PC	glucose-6-phosphatase [EC:3.1.3.9]		ko00140 Steroid hormone biosynthesis (1)
								K01203	SI	sucrase-isomaltase [EC:3.2.1.48 3.2.1.10]		K07414	CYP2D	cytochrome P450 family 2 subfamily D [EC:1.14.14.1]
								K12047	MGAM	maltase-glucoamylase [EC:3.2.1.20 3.2.1.3]		ko04212 Longevity regulating pathway - worm (1)
								ko04924 Renin secretion (3)				K08269	ULK2	serine/threonine-protein kinase ULK2 [EC:2.7.11.1]
								K01283	ACE	peptidyl-dipeptidase A [EC:3.4.15.1]		ko04620 Toll-like receptor signaling pathway (1)
								K04634	GNAQ	guanine nucleotide-binding protein G(q) subunit alpha		K04734	NFKBIA	NF-kappa-B inhibitor alpha
								K09864	AQP1	aquaporin-1		ko00512 Mucin type O-glycan biosynthesis (1)
								ko04550 Signaling pathways regulating pluripotency of stem cells (3)				K03368	SIAT4B	beta-galactoside alpha-2,3-sialyltransferase (sialyltransferase 4B) [EC:2.4.99.4]
								K02375	FZD5_8	frizzled 5/8		ko00190 Oxidative phosphorylation (1)
								K02649	PIK3R1_2_3	phosphoinositide-3-kinase regulatory subunit alpha/beta/delta		K02256	COX1	cytochrome c oxidase subunit 1 [EC:1.9.3.1]
								K04667	INHB	inhibin, beta		ko04964 Proximal tubule bicarbonate reclamation (1)
								ko04940 Type I diabetes mellitus (3)				K01596	E4.1.1.32	phosphoenolpyruvate carboxykinase (GTP) [EC:4.1.1.32]
								K06751	MHC1	major histocompatibility complex, class I		ko00600 Sphingolipid metabolism (1)
								K06752	MHC2	major histocompatibility complex, class II		K12354	ENPP7	ectonucleotide pyrophosphatase/phosphodiesterase family member 7 [EC:3.1.4.12]
								K07818	PRF1	perforin 1		ko05016 Huntington's disease (1)
								ko04390 Hippo signaling pathway (3)				K02256	COX1	cytochrome c oxidase subunit 1 [EC:1.9.3.1]
								K02375	FZD5_8	frizzled 5/8		ko04152 AMPK signaling pathway (1)
								K06091	MPP5	MAGUK p55 subfamily member 5		K01596	E4.1.1.32	phosphoenolpyruvate carboxykinase (GTP) [EC:4.1.1.32]
								K06464	ITGB2	integrin beta 2		ko04725 Cholinergic synapse (1)
								ko05206 MicroRNAs in cancer (3)				K04130	CHRM2	muscarinic acetylcholine receptor M2
								K02580	NFKB1	nuclear factor NF-kappa-B p105 subunit		ko05160 Hepatitis C (1)
								K06493	ITGB3	integrin beta 3		K04734	NFKBIA	NF-kappa-B inhibitor alpha
								K16865	PDCD4	programmed cell death protein 4		ko04977 Vitamin digestion and absorption (1)
								ko05320 Autoimmune thyroid disease (3)				K08760	APOA4	apolipoprotein A-IV
								K06751	MHC1	major histocompatibility complex, class I		ko04064 NF-kappa B signaling pathway (1)
								K06752	MHC2	major histocompatibility complex, class II		K04734	NFKBIA	NF-kappa-B inhibitor alpha
								K07818	PRF1	perforin 1		ko05321 Inflammatory bowel disease (IBD) (1)
								ko00260 Glycine, serine and threonine metabolism (3)				K06752	MHC2	major histocompatibility complex, class II
								K00273	DAO	D-amino-acid oxidase [EC:1.4.3.3]		ko04060 Cytokine-cytokine receptor interaction (1)
								K00600	glyA	glycine hydroxymethyltransferase [EC:2.1.2.1]		K04721	TNFSF10	tumor necrosis factor ligand superfamily member 10
								K01758	CTH	cystathionine gamma-lyase [EC:4.4.1.1]		ko00760 Nicotinate and nicotinamide metabolism (1)
								ko00071 Fatty acid degradation (3)				K00767	nadC	nicotinate-nucleotide pyrophosphorylase (carboxylating) [EC:2.4.2.19]
								K00626	E2.3.1.9	acetyl-CoA C-acetyltransferase [EC:2.3.1.9]		ko04113 Meiosis - yeast (1)
								K07508	ACAA2	acetyl-CoA acyltransferase 2 [EC:2.3.1.16]		K06639	CDC14	cell division cycle 14 [EC:3.1.3.16 3.1.3.48]
								K07509	HADHB	acetyl-CoA acyltransferase [EC:2.3.1.16]		ko00010 Glycolysis / Gluconeogenesis (1)
								ko05220 Chronic myeloid leukemia (3)				K01596	E4.1.1.32	phosphoenolpyruvate carboxykinase (GTP) [EC:4.1.1.32]
								K02580	NFKB1	nuclear factor NF-kappa-B p105 subunit		ko04139 Mitophagy - yeast (1)
								K02649	PIK3R1_2_3	phosphoinositide-3-kinase regulatory subunit alpha/beta/delta		K08269	ULK2	serine/threonine-protein kinase ULK2 [EC:2.7.11.1]
								K08878	BCR1	breakpoint cluster region protein [EC:2.7.11.1]		ko04371 Apelin signaling pathway (1)
								ko00620 Pyruvate metabolism (3)				K09203	EGR1	early growth response protein 1
								K00626	E2.3.1.9	acetyl-CoA C-acetyltransferase [EC:2.3.1.9]		ko03420 Nucleotide excision repair (1)
								K01596	E4.1.1.32	phosphoenolpyruvate carboxykinase (GTP) [EC:4.1.1.32]		K10847	XPA	DNA-repair protein complementing XP-A cells
								K11262	ACACA	acetyl-CoA carboxylase / biotin carboxylase 1 [EC:6.4.1.2 6.3.4.14]		ko00230 Purine metabolism (1)
								ko00010 Glycolysis / Gluconeogenesis (3)				K13761	PDE9	high affinity cGMP-specific 3',5'-cyclic phosphodiesterase 9 [EC:3.1.4.35]
								K01084	G6PC	glucose-6-phosphatase [EC:3.1.3.9]		ko04020 Calcium signaling pathway (1)
								K01596	E4.1.1.32	phosphoenolpyruvate carboxykinase (GTP) [EC:4.1.1.32]		K04130	CHRM2	muscarinic acetylcholine receptor M2
								K08074	ADPGK	ADP-dependent glucokinase [EC:2.7.1.147]		ko00440 Phosphonate and phosphinate metabolism (1)
								ko00520 Amino sugar and nucleotide sugar metabolism (3)				K00968	PCYT1	choline-phosphate cytidylyltransferase [EC:2.7.7.15]
								K00012	UGDH	UDPglucose 6-dehydrogenase [EC:1.1.1.22]		ko04340 Hedgehog signaling pathway (1)
								K01784	galE	UDP-glucose 4-epimerase [EC:5.1.3.2]		K11989	IHH	indian hedgehog
								K12373	HEXA_B	hexosaminidase [EC:3.2.1.52]		ko05110 Vibrio cholerae infection (1)
								ko04071 Sphingolipid signaling pathway (3)				K05692	ACTB_G1	actin beta/gamma 1
								K02580	NFKB1	nuclear factor NF-kappa-B p105 subunit		ko04722 Neurotrophin signaling pathway (1)
								K02649	PIK3R1_2_3	phosphoinositide-3-kinase regulatory subunit alpha/beta/delta		K04734	NFKBIA	NF-kappa-B inhibitor alpha
								K04634	GNAQ	guanine nucleotide-binding protein G(q) subunit alpha		ko04662 B cell receptor signaling pathway (1)
								ko00531 Glycosaminoglycan degradation (3)				K04734	NFKBIA	NF-kappa-B inhibitor alpha
								K01197	hya	hyaluronoglucosaminidase [EC:3.2.1.35]		ko00601 Glycosphingolipid biosynthesis - lacto and neolacto series (1)
								K12309	GLB1	beta-galactosidase [EC:3.2.1.23]		K03494	SIAT4C	beta-galactoside alpha-2,3-sialyltransferase (sialyltransferase 4C) [EC:2.4.99.4]
								K12373	HEXA_B	hexosaminidase [EC:3.2.1.52]		ko04933 AGE-RAGE signaling pathway in diabetic complications (1)
								ko04728 Dopaminergic synapse (2)				K09203	EGR1	early growth response protein 1
								K04634	GNAQ	guanine nucleotide-binding protein G(q) subunit alpha		ko04310 Wnt signaling pathway (1)
								K10396	KIF5	kinesin family member 5		K02375	FZD5_8	frizzled 5/8
								ko00720 Carbon fixation pathways in prokaryotes (2)				ko00750 Vitamin B6 metabolism (1)
								K00626	E2.3.1.9	acetyl-CoA C-acetyltransferase [EC:2.3.1.9]		K00275	pdxH	pyridoxamine 5'-phosphate oxidase [EC:1.4.3.5]
								K01648	ACLY	ATP citrate (pro-S)-lyase [EC:2.3.3.8]		ko04724 Glutamatergic synapse (1)
								ko05231 Choline metabolism in cancer (2)				K01915	glnA	glutamine synthetase [EC:6.3.1.2]
								K02649	PIK3R1_2_3	phosphoinositide-3-kinase regulatory subunit alpha/beta/delta		ko04110 Cell cycle (1)
								K14156	CHK	choline/ethanolamine kinase [EC:2.7.1.32 2.7.1.82]		K06639	CDC14	cell division cycle 14 [EC:3.1.3.16 3.1.3.48]
								ko00983 Drug metabolism - other enzymes (2)				ko04916 Melanogenesis (1)
								K00106	XDH	xanthine dehydrogenase/oxidase [EC:1.17.1.4 1.17.3.2]		K02375	FZD5_8	frizzled 5/8
								K00207	DPYD	dihydropyrimidine dehydrogenase (NADP+) [EC:1.3.1.2]		ko04626 Plant-pathogen interaction (1)
								ko05230 Central carbon metabolism in cancer (2)				K00864	glpK	glycerol kinase [EC:2.7.1.30]
								K02649	PIK3R1_2_3	phosphoinositide-3-kinase regulatory subunit alpha/beta/delta		ko04922 Glucagon signaling pathway (1)
								K07593	SLC2A2	MFS transporter, SP family, solute carrier family 2 (facilitated glucose transporter), member 2		K01596	E4.1.1.32	phosphoenolpyruvate carboxykinase (GTP) [EC:4.1.1.32]
								ko05224 Breast cancer (2)				ko04745 Phototransduction - fly (1)
								K02375	FZD5_8	frizzled 5/8		K05692	ACTB_G1	actin beta/gamma 1
								K02649	PIK3R1_2_3	phosphoinositide-3-kinase regulatory subunit alpha/beta/delta		ko03060 Protein export (1)
								ko04915 Estrogen signaling pathway (2)				K09490	HSPA5	heat shock 70kDa protein 5
								K02649	PIK3R1_2_3	phosphoinositide-3-kinase regulatory subunit alpha/beta/delta		ko05217 Basal cell carcinoma (1)
								K04634	GNAQ	guanine nucleotide-binding protein G(q) subunit alpha		K02375	FZD5_8	frizzled 5/8
								ko04964 Proximal tubule bicarbonate reclamation (2)				ko03040 Spliceosome (1)
								K01596	E4.1.1.32	phosphoenolpyruvate carboxykinase (GTP) [EC:4.1.1.32]		K12823	DDX5	ATP-dependent RNA helicase DDX5/DBP2 [EC:3.6.4.13]
								K09864	AQP1	aquaporin-1		ko05133 Pertussis (1)
								ko00270 Cysteine and methionine metabolism (2)				K06464	ITGB2	integrin beta 2
								K00789	metK	S-adenosylmethionine synthetase [EC:2.5.1.6]		ko05310 Asthma (1)
								K01758	CTH	cystathionine gamma-lyase [EC:4.4.1.1]		K06752	MHC2	major histocompatibility complex, class II
								ko04724 Glutamatergic synapse (2)				ko01524 Platinum drug resistance (1)
								K01915	glnA	glutamine synthetase [EC:6.3.1.2]		K10847	XPA	DNA-repair protein complementing XP-A cells
								K04634	GNAQ	guanine nucleotide-binding protein G(q) subunit alpha		ko04923 Regulation of lipolysis in adipocytes (1)
								ko04672 Intestinal immune network for IgA production (2)				K16816	PNPLA2	patatin-like phospholipase domain-containing protein 2 [EC:3.1.1.3]
								K06590	ITGB7	integrin beta 7		ko05222 Small cell lung cancer (1)
								K06752	MHC2	major histocompatibility complex, class II		K04734	NFKBIA	NF-kappa-B inhibitor alpha
								ko04961 Endocrine and other factor-regulated calcium reabsorption (2)				ko00220 Arginine biosynthesis (1)
								K01528	DNM	dynamin GTPase [EC:3.6.5.5]		K01915	glnA	glutamine synthetase [EC:6.3.1.2]
								K04634	GNAQ	guanine nucleotide-binding protein G(q) subunit alpha		ko04138 Autophagy - yeast (1)
								ko02020 Two-component system (2)				K08269	ULK2	serine/threonine-protein kinase ULK2 [EC:2.7.11.1]
								K00626	E2.3.1.9	acetyl-CoA C-acetyltransferase [EC:2.3.1.9]
								K01915	glnA	glutamine synthetase [EC:6.3.1.2]
								ko04622 RIG-I-like receptor signaling pathway (2)
								K02580	NFKB1	nuclear factor NF-kappa-B p105 subunit
								K05411	IRF3	interferon regulatory factor 3
								ko04933 AGE-RAGE signaling pathway in diabetic complications (2)
								K02580	NFKB1	nuclear factor NF-kappa-B p105 subunit
								K02649	PIK3R1_2_3	phosphoinositide-3-kinase regulatory subunit alpha/beta/delta
								ko03010 Ribosome (2)
								K02864	RP-L10	large subunit ribosomal protein L10
								K02905	RP-L29e	large subunit ribosomal protein L29e
								ko00565 Ether lipid metabolism (2)
								K08743	ENPP6	ectonucleotide pyrophosphatase/phosphodiesterase family member 6 [EC:3.1.4.-]
								K14621	PLB1	phospholipase B1, membrane-associated [EC:3.1.1.4 3.1.1.5]
								ko04976 Bile secretion (2)
								K05673	ABCC4	ATP-binding cassette, subfamily C (CFTR/MRP), member 4
								K09864	AQP1	aquaporin-1
								ko00909 Sesquiterpenoid and triterpenoid biosynthesis (2)
								K00511	SQLE	squalene monooxygenase [EC:1.14.14.17]
								K00801	FDFT1	farnesyl-diphosphate farnesyltransferase [EC:2.5.1.21]
								ko04977 Vitamin digestion and absorption (2)
								K08760	APOA4	apolipoprotein A-IV
								K14621	PLB1	phospholipase B1, membrane-associated [EC:3.1.1.4 3.1.1.5]
								ko04658 Th1 and Th2 cell differentiation (2)
								K02580	NFKB1	nuclear factor NF-kappa-B p105 subunit
								K06752	MHC2	major histocompatibility complex, class II
								ko04060 Cytokine-cytokine receptor interaction (2)
								K04721	TNFSF10	tumor necrosis factor ligand superfamily member 10
								K05147	TNFRSF11A	tumor necrosis factor receptor superfamily member 11A
								ko04911 Insulin secretion (2)
								K04634	GNAQ	guanine nucleotide-binding protein G(q) subunit alpha
								K07593	SLC2A2	MFS transporter, SP family, solute carrier family 2 (facilitated glucose transporter), member 2
								ko04722 Neurotrophin signaling pathway (2)
								K02580	NFKB1	nuclear factor NF-kappa-B p105 subunit
								K02649	PIK3R1_2_3	phosphoinositide-3-kinase regulatory subunit alpha/beta/delta
								ko00340 Histidine metabolism (2)
								K00546	HNMT	histamine N-methyltransferase [EC:2.1.1.8]
								K01590	hdc	histidine decarboxylase [EC:4.1.1.22]
								ko04660 T cell receptor signaling pathway (2)
								K02580	NFKB1	nuclear factor NF-kappa-B p105 subunit
								K02649	PIK3R1_2_3	phosphoinositide-3-kinase regulatory subunit alpha/beta/delta
								ko00640 Propanoate metabolism (2)
								K00626	E2.3.1.9	acetyl-CoA C-acetyltransferase [EC:2.3.1.9]
								K11262	ACACA	acetyl-CoA carboxylase / biotin carboxylase 1 [EC:6.4.1.2 6.3.4.14]
								ko03050 Proteasome (2)
								K02738	PSMB6	20S proteasome subunit beta 1 [EC:3.4.25.1]
								K02739	PSMB7	20S proteasome subunit beta 2 [EC:3.4.25.1]
								ko04072 Phospholipase D signaling pathway (2)
								K01528	DNM	dynamin GTPase [EC:3.6.5.5]
								K02649	PIK3R1_2_3	phosphoinositide-3-kinase regulatory subunit alpha/beta/delta
								ko05016 Huntington's disease (2)
								K03948	NDUFA4	NADH dehydrogenase (ubiquinone) 1 alpha subcomplex subunit 4
								K04634	GNAQ	guanine nucleotide-binding protein G(q) subunit alpha
								ko05212 Pancreatic cancer (2)
								K02580	NFKB1	nuclear factor NF-kappa-B p105 subunit
								K02649	PIK3R1_2_3	phosphoinositide-3-kinase regulatory subunit alpha/beta/delta
								ko05145 Toxoplasmosis (2)
								K02580	NFKB1	nuclear factor NF-kappa-B p105 subunit
								K06752	MHC2	major histocompatibility complex, class II
								ko04962 Vasopressin-regulated water reabsorption (2)
								K07888	RAB5B	Ras-related protein Rab-5B
								K07889	RAB5C	Ras-related protein Rab-5C
								ko05414 Dilated cardiomyopathy (2)
								K06493	ITGB3	integrin beta 3
								K06590	ITGB7	integrin beta 7
								ko00591 Linoleic acid metabolism (2)
								K07413	CYP2C	cytochrome P450 family 2 subfamily C [EC:1.14.14.1]
								K14621	PLB1	phospholipase B1, membrane-associated [EC:3.1.1.4 3.1.1.5]
								ko04723 Retrograde endocannabinoid signaling (2)
								K03948	NDUFA4	NADH dehydrogenase (ubiquinone) 1 alpha subcomplex subunit 4
								K04634	GNAQ	guanine nucleotide-binding protein G(q) subunit alpha
								ko04960 Aldosterone-regulated sodium reabsorption (2)
								K02649	PIK3R1_2_3	phosphoinositide-3-kinase regulatory subunit alpha/beta/delta
								K13302	SGK1	serum/glucocorticoid-regulated kinase 1 [EC:2.7.11.1]
								ko00561 Glycerolipid metabolism (2)
								K00864	glpK	glycerol kinase [EC:2.7.1.30]
								K15728	LPIN	phosphatidate phosphatase LPIN [EC:3.1.3.4]
								ko04120 Ubiquitin mediated proteolysis (2)
								K03875	SKP2	F-box and leucine-rich repeat protein 1 (S-phase kinase-associated protein 2)
								K10615	HERC4	E3 ubiquitin-protein ligase HERC4 [EC:2.3.2.26]
								ko04140 Autophagy - animal (2)
								K02649	PIK3R1_2_3	phosphoinositide-3-kinase regulatory subunit alpha/beta/delta
								K20402	DEPTOR	DEP domain-containing mTOR-interacting protein
								ko04916 Melanogenesis (2)
								K02375	FZD5_8	frizzled 5/8
								K04634	GNAQ	guanine nucleotide-binding protein G(q) subunit alpha
								ko04062 Chemokine signaling pathway (2)
								K02580	NFKB1	nuclear factor NF-kappa-B p105 subunit
								K02649	PIK3R1_2_3	phosphoinositide-3-kinase regulatory subunit alpha/beta/delta
								ko04216 Ferroptosis (2)
								K05361	GPX4	phospholipid-hydroperoxide glutathione peroxidase [EC:1.11.1.12]
								K14685	SLC40A1	solute carrier family 40 (iron-regulated transporter), member 1
								ko04064 NF-kappa B signaling pathway (2)
								K02580	NFKB1	nuclear factor NF-kappa-B p105 subunit
								K05147	TNFRSF11A	tumor necrosis factor receptor superfamily member 11A
								ko00460 Cyanoamino acid metabolism (2)
								K00600	glyA	glycine hydroxymethyltransferase [EC:2.1.2.1]
								K18592	GGT1_5	gamma-glutamyltranspeptidase / glutathione hydrolase / leukotriene-C4 hydrolase [EC:2.3.2.2 3.4.19.13 3.4.19.14]
								ko05100 Bacterial invasion of epithelial cells (2)
								K01528	DNM	dynamin GTPase [EC:3.6.5.5]
								K02649	PIK3R1_2_3	phosphoinositide-3-kinase regulatory subunit alpha/beta/delta
								ko05412 Arrhythmogenic right ventricular cardiomyopathy (ARVC) (2)
								K06493	ITGB3	integrin beta 3
								K06590	ITGB7	integrin beta 7
								ko00310 Lysine degradation (2)
								K00471	E1.14.11.1	gamma-butyrobetaine dioxygenase [EC:1.14.11.1]
								K00626	E2.3.1.9	acetyl-CoA C-acetyltransferase [EC:2.3.1.9]
								ko03040 Spliceosome (2)
								K11093	SNRP70	U1 small nuclear ribonucleoprotein 70kDa
								K12823	DDX5	ATP-dependent RNA helicase DDX5/DBP2 [EC:3.6.4.13]
								ko04659 Th17 cell differentiation (2)
								K02580	NFKB1	nuclear factor NF-kappa-B p105 subunit
								K06752	MHC2	major histocompatibility complex, class II
								ko04918 Thyroid hormone synthesis (2)
								K00432	gpx	glutathione peroxidase [EC:1.11.1.9]
								K04634	GNAQ	guanine nucleotide-binding protein G(q) subunit alpha
								ko00920 Sulfur metabolism (2)
								K00387	SUOX	sulfite oxidase [EC:1.8.3.1]
								K17725	ETHE1	sulfur dioxygenase [EC:1.13.11.18]
								ko04972 Pancreatic secretion (2)
								K04634	GNAQ	guanine nucleotide-binding protein G(q) subunit alpha
								K14078	SLC26A3	solute carrier family 26 (chloride anion exchanger), member 3
								ko04725 Cholinergic synapse (2)
								K02649	PIK3R1_2_3	phosphoinositide-3-kinase regulatory subunit alpha/beta/delta
								K04634	GNAQ	guanine nucleotide-binding protein G(q) subunit alpha
								ko05144 Malaria (2)
								K04011	CR1	complement component (3b/4b) receptor 1
								K06464	ITGB2	integrin beta 2
								ko00603 Glycosphingolipid biosynthesis - globo and isoglobo series (2)
								K03368	SIAT4B	beta-galactoside alpha-2,3-sialyltransferase (sialyltransferase 4B) [EC:2.4.99.4]
								K12373	HEXA_B	hexosaminidase [EC:3.2.1.52]
								ko04950 Maturity onset diabetes of the young (2)
								K07593	SLC2A2	MFS transporter, SP family, solute carrier family 2 (facilitated glucose transporter), member 2
								K08037	NR2A2	hepatocyte nuclear factor 4-gamma
								ko04710 Circadian rhythm (2)
								K03729	BHLHB2	class B basic helix-loop-helix protein 2
								K07200	PRKAG	5'-AMP-activated protein kinase, regulatory gamma subunit
								ko04668 TNF signaling pathway (2)
								K02580	NFKB1	nuclear factor NF-kappa-B p105 subunit
								K02649	PIK3R1_2_3	phosphoinositide-3-kinase regulatory subunit alpha/beta/delta
								ko05150 Staphylococcus aureus infection (2)
								K06464	ITGB2	integrin beta 2
								K06752	MHC2	major histocompatibility complex, class II
								ko05221 Acute myeloid leukemia (2)
								K02580	NFKB1	nuclear factor NF-kappa-B p105 subunit
								K02649	PIK3R1_2_3	phosphoinositide-3-kinase regulatory subunit alpha/beta/delta
								ko04213 Longevity regulating pathway - multiple species (2)
								K02649	PIK3R1_2_3	phosphoinositide-3-kinase regulatory subunit alpha/beta/delta
								K07200	PRKAG	5'-AMP-activated protein kinase, regulatory gamma subunit
								ko05321 Inflammatory bowel disease (IBD) (2)
								K02580	NFKB1	nuclear factor NF-kappa-B p105 subunit
								K06752	MHC2	major histocompatibility complex, class II
								ko04022 cGMP-PKG signaling pathway (2)
								K04634	GNAQ	guanine nucleotide-binding protein G(q) subunit alpha
								K18154	RGS2	regulator of G-protein signaling 2
								ko04621 NOD-like receptor signaling pathway (2)
								K02580	NFKB1	nuclear factor NF-kappa-B p105 subunit
								K05411	IRF3	interferon regulatory factor 3
								ko04623 Cytosolic DNA-sensing pathway (2)
								K02580	NFKB1	nuclear factor NF-kappa-B p105 subunit
								K05411	IRF3	interferon regulatory factor 3
								ko05215 Prostate cancer (2)
								K02580	NFKB1	nuclear factor NF-kappa-B p105 subunit
								K02649	PIK3R1_2_3	phosphoinositide-3-kinase regulatory subunit alpha/beta/delta
								ko04371 Apelin signaling pathway (2)
								K04634	GNAQ	guanine nucleotide-binding protein G(q) subunit alpha
								K07200	PRKAG	5'-AMP-activated protein kinase, regulatory gamma subunit
								ko00072 Synthesis and degradation of ketone bodies (2)
								K00626	E2.3.1.9	acetyl-CoA C-acetyltransferase [EC:2.3.1.9]
								K01641	E2.3.3.10	hydroxymethylglutaryl-CoA synthase [EC:2.3.3.10]
								ko00020 Citrate cycle (TCA cycle) (2)
								K01596	E4.1.1.32	phosphoenolpyruvate carboxykinase (GTP) [EC:4.1.1.32]
								K01648	ACLY	ATP citrate (pro-S)-lyase [EC:2.3.3.8]
								ko04662 B cell receptor signaling pathway (2)
								K02580	NFKB1	nuclear factor NF-kappa-B p105 subunit
								K02649	PIK3R1_2_3	phosphoinositide-3-kinase regulatory subunit alpha/beta/delta
								ko04512 ECM-receptor interaction (2)
								K06493	ITGB3	integrin beta 3
								K06590	ITGB7	integrin beta 7
								ko00230 Purine metabolism (2)
								K00106	XDH	xanthine dehydrogenase/oxidase [EC:1.17.1.4 1.17.3.2]
								K03783	punA	purine-nucleoside phosphorylase [EC:2.4.2.1]
								ko04066 HIF-1 signaling pathway (2)
								K02580	NFKB1	nuclear factor NF-kappa-B p105 subunit
								K02649	PIK3R1_2_3	phosphoinositide-3-kinase regulatory subunit alpha/beta/delta
								ko01524 Platinum drug resistance (2)
								K02649	PIK3R1_2_3	phosphoinositide-3-kinase regulatory subunit alpha/beta/delta
								K10847	XPA	DNA-repair protein complementing XP-A cells
								ko00250 Alanine, aspartate and glutamate metabolism (1)
								K01915	glnA	glutamine synthetase [EC:6.3.1.2]
								ko04261 Adrenergic signaling in cardiomyocytes (1)
								K04634	GNAQ	guanine nucleotide-binding protein G(q) subunit alpha
								ko04664 Fc epsilon RI signaling pathway (1)
								K02649	PIK3R1_2_3	phosphoinositide-3-kinase regulatory subunit alpha/beta/delta
								ko05322 Systemic lupus erythematosus (1)
								K06752	MHC2	major histocompatibility complex, class II
								ko00254 Aflatoxin biosynthesis (1)
								K11262	ACACA	acetyl-CoA carboxylase / biotin carboxylase 1 [EC:6.4.1.2 6.3.4.14]
								ko00362 Benzoate degradation (1)
								K00626	E2.3.1.9	acetyl-CoA C-acetyltransferase [EC:2.3.1.9]
								ko05030 Cocaine addiction (1)
								K02580	NFKB1	nuclear factor NF-kappa-B p105 subunit
								ko04713 Circadian entrainment (1)
								K04634	GNAQ	guanine nucleotide-binding protein G(q) subunit alpha
								ko00513 Various types of N-glycan biosynthesis (1)
								K12373	HEXA_B	hexosaminidase [EC:3.2.1.52]
								ko00040 Pentose and glucuronate interconversions (1)
								K00012	UGDH	UDPglucose 6-dehydrogenase [EC:1.1.1.22]
								ko00140 Steroid hormone biosynthesis (1)
								K07413	CYP2C	cytochrome P450 family 2 subfamily C [EC:1.14.14.1]
								ko00592 alpha-Linolenic acid metabolism (1)
								K14621	PLB1	phospholipase B1, membrane-associated [EC:3.1.1.4 3.1.1.5]
								ko04110 Cell cycle (1)
								K03875	SKP2	F-box and leucine-rich repeat protein 1 (S-phase kinase-associated protein 2)
								ko00512 Mucin type O-glycan biosynthesis (1)
								K03368	SIAT4B	beta-galactoside alpha-2,3-sialyltransferase (sialyltransferase 4B) [EC:2.4.99.4]
								ko05211 Renal cell carcinoma (1)
								K02649	PIK3R1_2_3	phosphoinositide-3-kinase regulatory subunit alpha/beta/delta
								ko05310 Asthma (1)
								K06752	MHC2	major histocompatibility complex, class II
								ko03013 RNA transport (1)
								K13176	THOC7	THO complex subunit 7
								ko03420 Nucleotide excision repair (1)
								K10847	XPA	DNA-repair protein complementing XP-A cells
								ko04914 Progesterone-mediated oocyte maturation (1)
								K02649	PIK3R1_2_3	phosphoinositide-3-kinase regulatory subunit alpha/beta/delta
								ko04730 Long-term depression (1)
								K04634	GNAQ	guanine nucleotide-binding protein G(q) subunit alpha
								ko00232 Caffeine metabolism (1)
								K00106	XDH	xanthine dehydrogenase/oxidase [EC:1.17.1.4 1.17.3.2]
								ko04720 Long-term potentiation (1)
								K04634	GNAQ	guanine nucleotide-binding protein G(q) subunit alpha
								ko05217 Basal cell carcinoma (1)
								K02375	FZD5_8	frizzled 5/8
								ko00680 Methane metabolism (1)
								K00600	glyA	glycine hydroxymethyltransferase [EC:2.1.2.1]
								ko04391 Hippo signaling pathway - fly (1)
								K06091	MPP5	MAGUK p55 subfamily member 5
								ko04013 MAPK signaling pathway - fly (1)
								K20210	RREB1	ras-responsive element-binding protein 1
								ko01522 Endocrine resistance (1)
								K02649	PIK3R1_2_3	phosphoinositide-3-kinase regulatory subunit alpha/beta/delta
								ko04020 Calcium signaling pathway (1)
								K04634	GNAQ	guanine nucleotide-binding protein G(q) subunit alpha
								ko04070 Phosphatidylinositol signaling system (1)
								K02649	PIK3R1_2_3	phosphoinositide-3-kinase regulatory subunit alpha/beta/delta
								ko03008 Ribosome biogenesis in eukaryotes (1)
								K11108	RCL1	RNA 3'-terminal phosphate cyclase-like protein
								ko04666 Fc gamma R-mediated phagocytosis (1)
								K02649	PIK3R1_2_3	phosphoinositide-3-kinase regulatory subunit alpha/beta/delta
								ko04970 Salivary secretion (1)
								K04634	GNAQ	guanine nucleotide-binding protein G(q) subunit alpha
								ko00190 Oxidative phosphorylation (1)
								K03948	NDUFA4	NADH dehydrogenase (ubiquinone) 1 alpha subcomplex subunit 4
								ko04912 GnRH signaling pathway (1)
								K04634	GNAQ	guanine nucleotide-binding protein G(q) subunit alpha
								ko00533 Glycosaminoglycan biosynthesis - keratan sulfate (1)
								K03368	SIAT4B	beta-galactoside alpha-2,3-sialyltransferase (sialyltransferase 4B) [EC:2.4.99.4]
								ko00472 D-Arginine and D-ornithine metabolism (1)
								K00273	DAO	D-amino-acid oxidase [EC:1.4.3.3]
								ko00750 Vitamin B6 metabolism (1)
								K00275	pdxH	pyridoxamine 5'-phosphate oxidase [EC:1.4.3.5]
								ko04925 Aldosterone synthesis and secretion (1)
								K04634	GNAQ	guanine nucleotide-binding protein G(q) subunit alpha
								ko04721 Synaptic vesicle cycle (1)
								K01528	DNM	dynamin GTPase [EC:3.6.5.5]
								ko05223 Non-small cell lung cancer (1)
								K02649	PIK3R1_2_3	phosphoinositide-3-kinase regulatory subunit alpha/beta/delta
								ko05204 Chemical carcinogenesis (1)
								K07413	CYP2C	cytochrome P450 family 2 subfamily C [EC:1.14.14.1]
								ko05034 Alcoholism (1)
								K11407	HDAC6	histone deacetylase 6 [EC:3.5.1.98]
								ko04540 Gap junction (1)
								K04634	GNAQ	guanine nucleotide-binding protein G(q) subunit alpha
								ko04350 TGF-beta signaling pathway (1)
								K04667	INHB	inhibin, beta
								ko00330 Arginine and proline metabolism (1)
								K00273	DAO	D-amino-acid oxidase [EC:1.4.3.3]
								ko00053 Ascorbate and aldarate metabolism (1)
								K00012	UGDH	UDPglucose 6-dehydrogenase [EC:1.1.1.22]
								ko04340 Hedgehog signaling pathway (1)
								K11989	IHH	indian hedgehog
								ko00311 Penicillin and cephalosporin biosynthesis (1)
								K00273	DAO	D-amino-acid oxidase [EC:1.4.3.3]
								ko05132 Salmonella infection (1)
								K02580	NFKB1	nuclear factor NF-kappa-B p105 subunit
								ko04626 Plant-pathogen interaction (1)
								K00864	glpK	glycerol kinase [EC:2.7.1.30]
								ko05131 Shigellosis (1)
								K02580	NFKB1	nuclear factor NF-kappa-B p105 subunit
								ko05210 Colorectal cancer (1)
								K02649	PIK3R1_2_3	phosphoinositide-3-kinase regulatory subunit alpha/beta/delta
								ko05143 African trypanosomiasis (1)
								K04634	GNAQ	guanine nucleotide-binding protein G(q) subunit alpha
								ko04624 Toll and Imd signaling pathway (1)
								K02580	NFKB1	nuclear factor NF-kappa-B p105 subunit
								ko04010 MAPK signaling pathway (1)
								K02580	NFKB1	nuclear factor NF-kappa-B p105 subunit
								ko05130 Pathogenic Escherichia coli infection (1)
								K06088	OCLN	occludin
								ko04740 Olfactory transduction (1)
								K18154	RGS2	regulator of G-protein signaling 2
								ko04727 GABAergic synapse (1)
								K01915	glnA	glutamine synthetase [EC:6.3.1.2]
								ko00910 Nitrogen metabolism (1)
								K01915	glnA	glutamine synthetase [EC:6.3.1.2]
								ko00982 Drug metabolism - cytochrome P450 (1)
								K00485	FMO	dimethylaniline monooxygenase (N-oxide forming) [EC:1.14.13.8]
								ko04270 Vascular smooth muscle contraction (1)
								K04634	GNAQ	guanine nucleotide-binding protein G(q) subunit alpha
								ko04370 VEGF signaling pathway (1)
								K02649	PIK3R1_2_3	phosphoinositide-3-kinase regulatory subunit alpha/beta/delta
								ko04360 Axon guidance (1)
								K02649	PIK3R1_2_3	phosphoinositide-3-kinase regulatory subunit alpha/beta/delta
								ko04971 Gastric acid secretion (1)
								K04634	GNAQ	guanine nucleotide-binding protein G(q) subunit alpha
								ko00770 Pantothenate and CoA biosynthesis (1)
								K00207	DPYD	dihydropyrimidine dehydrogenase (NADP+) [EC:1.3.1.2]
								ko04745 Phototransduction - fly (1)
								K04634	GNAQ	guanine nucleotide-binding protein G(q) subunit alpha
								ko05012 Parkinson's disease (1)
								K03948	NDUFA4	NADH dehydrogenase (ubiquinone) 1 alpha subcomplex subunit 4
								ko05120 Epithelial cell signaling in Helicobacter pylori infection (1)
								K02580	NFKB1	nuclear factor NF-kappa-B p105 subunit
								ko00760 Nicotinate and nicotinamide metabolism (1)
								K03783	punA	purine-nucleoside phosphorylase [EC:2.4.2.1]
								ko00380 Tryptophan metabolism (1)
								K00626	E2.3.1.9	acetyl-CoA C-acetyltransferase [EC:2.3.1.9]
								ko01040 Biosynthesis of unsaturated fatty acids (1)
								K10203	ELOVL6	elongation of very long chain fatty acids protein 6 [EC:2.3.1.199]
								ko04630 Jak-STAT signaling pathway (1)
								K02649	PIK3R1_2_3	phosphoinositide-3-kinase regulatory subunit alpha/beta/delta
								ko05110 Vibrio cholerae infection (1)
								K10949	KDELR	ER lumen protein retaining receptor
								ko05218 Melanoma (1)
								K02649	PIK3R1_2_3	phosphoinositide-3-kinase regulatory subunit alpha/beta/delta
								ko04310 Wnt signaling pathway (1)
								K02375	FZD5_8	frizzled 5/8
								ko00430 Taurine and hypotaurine metabolism (1)
								K18592	GGT1_5	gamma-glutamyltranspeptidase / glutathione hydrolase / leukotriene-C4 hydrolase [EC:2.3.2.2 3.4.19.13 3.4.19.14]
								ko00220 Arginine biosynthesis (1)
								K01915	glnA	glutamine synthetase [EC:6.3.1.2]
								ko00410 beta-Alanine metabolism (1)
								K00207	DPYD	dihydropyrimidine dehydrogenase (NADP+) [EC:1.3.1.2]
								ko04923 Regulation of lipolysis in adipocytes (1)
								K02649	PIK3R1_2_3	phosphoinositide-3-kinase regulatory subunit alpha/beta/delta
								ko04320 Dorso-ventral axis formation (1)
								K02098	SPIR	spire
								ko05213 Endometrial cancer (1)
								K02649	PIK3R1_2_3	phosphoinositide-3-kinase regulatory subunit alpha/beta/delta
								ko04012 ErbB signaling pathway (1)
								K02649	PIK3R1_2_3	phosphoinositide-3-kinase regulatory subunit alpha/beta/delta
								ko01521 EGFR tyrosine kinase inhibitor resistance (1)
								K02649	PIK3R1_2_3	phosphoinositide-3-kinase regulatory subunit alpha/beta/delta
								ko05214 Glioma (1)
								K02649	PIK3R1_2_3	phosphoinositide-3-kinase regulatory subunit alpha/beta/delta
								ko00061 Fatty acid biosynthesis (1)
								K11262	ACACA	acetyl-CoA carboxylase / biotin carboxylase 1 [EC:6.4.1.2 6.3.4.14]
