# Supplementary material for: Dietary aquaculture by-product hydrolysates: impact on the transcriptomic response of the intestinal mucosa of European seabass (Dicentrarchus labrax) fed low fish meal diets
Source: BMC Genomics. 2018 May 24;19:396. doi: 10.1186/s12864-018-4780-0 (PMC5968468; doi:10.1186/s12864-018-4780-0)
Supplement: Supplementary file 6 — IPA analysis: list of main pathways impacted by hydrolysate and high fish meal diets compared to low fish meal diet. (XLSX 57 kb) [file 12864_2018_4780_MOESM6_ESM.xlsx]

## Sheet: Feuil1
crevette reel						MH vs 5						Tilapia reel v5
Ingenuity Canonical Pathways	-log(p-value)	Ratio	z-score	Molecules		Ingenuity Canonical Pathways	-log(p-value)	Ratio	z-score	Molecules		Ingenuity Canonical Pathways	-log(p-value)	Ratio	z-score	Molecules
Glutamine Biosynthesis I	2.69	1	#NUM!	GLUL		Epoxysqualene Biosynthesis	3.99	1	#NUM!	SQLE.FDFT1		Glutamine Biosynthesis I	2.68	1	#NUM!	GLUL
Xanthine and Xanthosine Salvage	2.69	1	#NUM!	PNP		Acetyl-CoA Biosynthesis III (from Citrate)	2	1	#NUM!	ACLY		Arginine Degradation I (Arginase Pathway)	2.08	0.25	#NUM!	FBP1.ALDOA
Guanine and Guanosine Salvage I	2.39	0.5	#NUM!	PNP		Glutamine Biosynthesis I	2	1	#NUM!	GLUL		Tetrahydrofolate Salvage from 5.10-methenyltetrahydrofolate	1.98	0.2	#NUM!	FBP1.ALDOA
Adenine and Adenosine Salvage I	2.39	0.5	#NUM!	FDPS		Xanthine and Xanthosine Salvage	2	1	#NUM!	PNP		Folate Polyglutamylation	1.98	0.2	#NUM!	MTHFD1
Arsenate Detoxification I (Glutaredoxin)	2.09	0.25	#NUM!	PNP		L-cysteine Degradation II	2	1	#NUM!	CTH		Urea Cycle	1.91	0.167	#NUM!	MTHFD1
Geranylgeranyldiphosphate Biosynthesis	2.09	0.25	#NUM!	PNP		Lanosterol Biosynthesis	2	1	#NUM!	LSS		Arginine Degradation VI (Arginase 2 Pathway)	1.91	0.167	#NUM!	RPS7.RPS2
Trans. trans-farnesyl Diphosphate Biosynthesis	1.99	0.2	#NUM!	CAPN1		Sulfite Oxidation IV	2	1	#NUM!	SUOX		Airway Pathology in Chronic Obstructive Pulmonary Disease	1.78	0.125	#NUM!	G6PC
NAD Biosynthesis from 2-amino-3-carboxymuconate Semialdehyde	1.85	0.143	#NUM!	APOA4.ACTB		UDP-N-acetyl-D-galactosamine Biosynthesis I	2	1	#NUM!	GALE		Histidine Degradation III	1.78	0.125	#NUM!	APOB.ARG2
Adenine and Adenosine Salvage III	1.85	0.143	#NUM!	ACTB.JUNB		Cholesterol Biosynthesis I	15.2	0.692	#NUM!	ITGB2.NFKB1.HLA-DPB1		Citrulline Biosynthesis	1.78	0.125	#NUM!	ENPP7
Purine Ribonucleosides Degradation to Ribose-1-phosphate	1.79	0.125	#NUM!	SGK1.ACTB.CEBPB		Cholesterol Biosynthesis II (via 24.25-dihydrolanosterol)	15.2	0.692	#NUM!	SULT1C4.SULT1A2		Sphingomyelin Metabolism	1.78	0.125	#NUM!	ALDOA
Sphingomyelin Metabolism	1.79	0.125	#NUM!	ENPP7		Cholesterol Biosynthesis III (via Desmosterol)	15.2	0.692	#NUM!	NFKB1		Sucrose Degradation V (Mammalian)	1.73	0.111	#NUM!	MTHFD1
Role of Lipids/Lipid Rafts in the Pathogenesis of Influenza	3.04	0.0909	#NUM!	ACTB		Zymosterol Biosynthesis	6.83	0.667	#NUM!	ALDH1L2		Folate Transformations I	1.73	0.111	#NUM!	CRP.CEBPB
Fatty Acid Activation	1.58	0.0769	#NUM!	CAPN1		UDP-D-xylose and UDP-D-glucuronate Biosynthesis	1.7	0.5	#NUM!	ALDOA		Glycolysis I	2.91	0.08	#NUM!	CELA2A
Guanosine Nucleotides Degradation III	1.58	0.0769	#NUM!	ACTB.TNFSF10		Dolichol and Dolichyl Phosphate Biosynthesis	1.7	0.5	#NUM!	ALDOA		Gluconeogenesis I	2.91	0.08	#NUM!	MTHFD1
Urate Biosynthesis/Inosine 5'-phosphate Degradation	1.55	0.0714	#NUM!	ACTB		Guanine and Guanosine Salvage I	1.7	0.5	#NUM!	ALDH1L2		Superpathway of Citrulline Metabolism	1.54	0.0714	#NUM!	ARG2
Phenylalanine Degradation IV (Mammalian. via Side Chain)	1.55	0.0714	#NUM!	PNP		Uridine-5'-phosphate Biosynthesis	1.7	0.5	#NUM!	SULT1C4.SULT1A2		Glycogen Degradation III	1.54	0.0714	#NUM!	ENPP7
NAD biosynthesis II (from tryptophan)	1.52	0.0667	#NUM!	ENPP7		Cysteine Biosynthesis/Homocysteine Degradation	1.7	0.5	#NUM!	ADH5.ALDH1L2		γ-glutamyl Cycle	1.48	0.0625	#NUM!	RPS7.RPS2
γ-glutamyl Cycle	1.49	0.0625	#NUM!	ACTB		Adenine and Adenosine Salvage I	1.7	0.5	#NUM!	RDH12		IL-17A Signaling in Fibroblasts	2.62	0.0571	#NUM!	CEBPB
γ-linolenate Biosynthesis II (Animals)	1.47	0.0588	#NUM!	CEBPB		Formaldehyde Oxidation II (Glutathione-dependent)	1.7	0.5	#NUM!	XDH.PNP		Role of Lipids/Lipid Rafts in the Pathogenesis of Influenza	1.35	0.0455	#NUM!	CEBPB
Mitochondrial L-carnitine Shuttle Pathway	1.47	0.0588	#NUM!	CEBPB		Glycine Biosynthesis I	1.7	0.5	#NUM!	SHMT2		Pyrimidine Deoxyribonucleotides De Novo Biosynthesis I	1.33	0.0435	#NUM!	CEBPB
Adenosine Nucleotides Degradation II	1.47	0.0588	#NUM!	APOA4.CEBPB		Phosphatidylethanolamine Biosynthesis II	5.91	0.444	#NUM!	ACAT2.HADHB		Unfolded protein response	2.25	0.037	#NUM!	APOB.CEBPB
Superpathway of Geranylgeranyldiphosphate Biosynthesis I (via Mevalonate)	1.47	0.0588	#NUM!	ACTB		Superpathway of Cholesterol Biosynthesis	16.7	0.429	#NUM!	MTHFD1		Pyridoxal 5'-phosphate Salvage Pathway	2.09	0.0308	#NUM!	ARG2
IL-17A Signaling in Fibroblasts	2.64	0.0571	#NUM!	QPRT		Folate Polyglutamylation	3	0.4	#NUM!	FDPS		Interferon Signaling	1.14	0.0278	#NUM!	CEBPD.CEBPB
Purine Nucleotides Degradation II (Aerobic)	1.4	0.05	#NUM!	PNP		L-carnitine Biosynthesis	1.52	0.333	#NUM!	GALE		Neuroprotective Role of THOP1 in Alzheimer's Disease	1.1	0.025	#NUM!	G6PC
Pyrimidine Deoxyribonucleotides De Novo Biosynthesis I	1.34	0.0435	#NUM!	ACTB		Biotin-carboxyl Carrier Protein Assembly	1.52	0.333	#NUM!	SHMT2		FXR/RXR Activation	2.64	0.0238	#NUM!	CEBPB.ENPP7
Unfolded protein response	2.27	0.037	#NUM!	ACTB		S-adenosyl-L-methionine Biosynthesis	1.52	0.333	#NUM!	MTHFD1.SHMT2		IL-17 Signaling	1.87	0.0235	#NUM!	CRP.CEBPB
Superpathway of Cholesterol Biosynthesis	1.26	0.0357	#NUM!	CEBPD.CEBPB		Phosphatidylcholine Biosynthesis I	2.69	0.286	#NUM!	UGDH		Pyrimidine Ribonucleotides Interconversion	1.07	0.0233	#NUM!	APOB.ARG2
Fatty Acid β-oxidation I	1.2	0.0312	#NUM!	CAPN1		Sphingomyelin Metabolism	2.57	0.25	#NUM!	DHDDS		Pyrimidine Ribonucleotides De Novo Biosynthesis	1.05	0.0222	#NUM!	ARG2
Pyridoxal 5'-phosphate Salvage Pathway	2.11	0.0308	#NUM!	IGFBP1		Arsenate Detoxification I (Glutaredoxin)	1.4	0.25	#NUM!	PNP		Salvage Pathways of Pyrimidine Ribonucleotides	1.78	0.0211	#NUM!	ARG2
VDR/RXR Activation	1.96	0.0256	#NUM!	CRP.CEBPB		Uracil Degradation II (Reductive)	1.4	0.25	#NUM!	CAD		Glutamate Receptor Signaling	0.95	0.0175	#NUM!	ACE
tRNA Splicing	1.12	0.0256	#NUM!	SGK1		Thymine Degradation	1.4	0.25	#NUM!	CTH		autophagy	0.929	0.0167	#NUM!	GLUL
Mechanisms of Viral Exit from Host Cells	1.1	0.0244	#NUM!	FMO5		Geranylgeranyldiphosphate Biosynthesis	1.4	0.25	#NUM!	PNP		LXR/RXR Activation	1.58	0.0165	#NUM!	CMPK2.G6PC
Stearate Biosynthesis I (Animals)	1.1	0.0244	#NUM!	JUNB		Ketolysis	2.46	0.222	#NUM!	ADH5		Type II Diabetes Mellitus Signaling	1.54	0.0157	#NUM!	CMPK2
Type II Diabetes Mellitus Signaling	2.66	0.0236	#NUM!	DHX58		Folate Transformations I	2.46	0.222	#NUM!	SHMT2		IL-6 Signaling	1.54	0.0157	#NUM!	ACE
IL-17 Signaling	1.89	0.0235	#NUM!	TNFSF10		Ketogenesis	2.36	0.2	#NUM!	CAPN1		PXR/RXR Activation	0.896	0.0154	#NUM!	CMPK2
Role of RIG1-like Receptors in Antiviral Innate Immunity	1.08	0.0233	#NUM!	ACTB		Tetrahydrofolate Salvage from 5.10-methenyltetrahydrofolate	1.31	0.2	#NUM!	ITGB2.NFKB1		Adipogenesis pathway	1.5	0.0149	#NUM!	CRP.CEBPB
Pyrimidine Ribonucleotides Interconversion	1.08	0.0233	#NUM!	CAPN1		Trans. trans-farnesyl Diphosphate Biosynthesis	1.31	0.2	#NUM!	ITGB2.NFKB1		IL-10 Signaling	0.878	0.0147	#NUM!	APOB.FBP1.G6PC
Crosstalk between Dendritic Cells and Natural Killer Cells	1.85	0.0225	#NUM!	GLUL		Galactose Degradation I (Leloir Pathway)	1.31	0.2	#NUM!	NFKB1		IL-12 Signaling and Production in Macrophages	1.43	0.0137	#NUM!	ARG2
Pyrimidine Ribonucleotides De Novo Biosynthesis	1.06	0.0222	#NUM!	APCS.CRP.CEBPB		dTMP De Novo Biosynthesis	1.31	0.2	#NUM!	CD74.PSMB6.HLA-DPB1.MR1		VDR/RXR Activation	0.823	0.0128	#NUM!	ACE
Death Receptor Signaling	1.82	0.0217	#NUM!	CAPN1.GLUL		Superpathway of Geranylgeranyldiphosphate Biosynthesis I (via Mevalonate)	3.21	0.176	#NUM!	MAT2A.CTH		Regulation of eIF4 and p70S6K Signaling	1.37	0.0127	#NUM!	MX1
nNOS Signaling in Neurons	1.04	0.0213	#NUM!	CAPN1		Thioredoxin Pathway	1.23	0.167	#NUM!	PRKAG2.PCK1.NFKB1		Prolactin Signaling	0.798	0.012	#NUM!	PNPO.G6PC
Salvage Pathways of Pyrimidine Ribonucleotides	1.8	0.0211	#NUM!	ACTB.CAPN1		Mevalonate Pathway I	2.13	0.154	#NUM!	NFKB1.CLDN3		JAK/Stat Signaling	0.798	0.012	#NUM!	CEBPB
FAK Signaling	1.76	0.0202	#NUM!	CMPK2.SGK1		Guanosine Nucleotides Degradation III	2.13	0.154	#NUM!	NFKB1		Acute Phase Response Signaling	1.32	0.0118	#NUM!	RGS2
Amyloid Processing	1.01	0.0196	#NUM!	CAPN1		Maturity Onset Diabetes of Young (MODY) Signaling	2.93	0.143	#NUM!	PRKAR2A.PRKAG2.GNAQ.NFKB1		Ceramide Signaling	0.753	0.0108	#NUM!	CEBPD.CEBPB
Amyotrophic Lateral Sclerosis Signaling	1.67	0.018	#NUM!	ACTB.TNFSF10		Isoleucine Degradation I	2.07	0.143	#NUM!	GNAQ.NFKB1		Production of Nitric Oxide and Reactive Oxygen Species in Macrophages	1.21	0.0104	#NUM!	SACS
Acute Phase Response Signaling	2.31	0.0178	#NUM!	CMPK2		Leukotriene Biosynthesis	2.07	0.143	#NUM!	NFKB1		TR/RXR Activation	0.732	0.0102	#NUM!	CMPK2
Regulation of Cellular Mechanics by Calpain Protease	0.959	0.0175	#NUM!	ACTB.TNFSF10		Urate Biosynthesis/Inosine 5'-phosphate Degradation	2.07	0.143	#NUM!	MMP13.NFKB1		mTOR Signaling	1.19	0.0101	#NUM!	ATP1A1
Glutamate Receptor Signaling	0.959	0.0175	#NUM!	DHX58		Colanic Acid Building Blocks Biosynthesis	2.07	0.143	#NUM!	CYP4B1.CYP51A1.CYP2C8		Gαs Signaling	0.691	0.00917	#NUM!	RGS2
MSP-RON Signaling Pathway	0.945	0.0169	#NUM!	CMPK2		Superpathway of Serine and Glycine Biosynthesis I	1.16	0.143	#NUM!	ALDOA		EIF2 Signaling	1.11	0.00905	#NUM!	RSAD2
Retinoic acid Mediated Apoptosis Signaling	0.932	0.0164	#NUM!	CRP.CEBPB		Adenine and Adenosine Salvage III	1.16	0.143	#NUM!	TNFRSF11A.NFKB1		Amyotrophic Lateral Sclerosis Signaling	0.684	0.00901	#NUM!	APOB
Activation of IRF by Cytosolic Pattern Recognition Receptors	0.925	0.0161	#NUM!	SLC27A2.CEBPB.ENPP7		Glutaryl-CoA Degradation	2.01	0.133	#NUM!	NFKB1		Nitric Oxide Signaling in the Cardiovascular System	0.677	0.00885	#NUM!	ATP1A1
ERK5 Signaling	0.919	0.0159	#NUM!	ACTB		Chondroitin Sulfate Degradation (Metazoa)	1.96	0.125	#NUM!	PRKAR2A.PRKAG2		Renin-Angiotensin Signaling	0.654	0.00833	#NUM!	CEBPD.CEBPB
Nicotine Degradation II	0.919	0.0159	#NUM!	SLC27A2		γ-glutamyl Cycle	1.96	0.125	#NUM!	ITGB2		Atherosclerosis Signaling	0.632	0.00787	#NUM!	EXOC3
PCP pathway	0.919	0.0159	#NUM!	ENPP6		Histidine Degradation III	1.11	0.125	#NUM!	MMP13		Estrogen Receptor Signaling	0.629	0.00781	#NUM!	SACS
IL-6 Signaling	1.56	0.0157	#NUM!	CEBPB.IGFBP1		Purine Ribonucleosides Degradation to Ribose-1-phosphate	1.11	0.125	#NUM!	INHBB		D-myo-inositol (1.4.5.6)-Tetrakisphosphate Biosynthesis	0.593	0.00709	#NUM!	CHAC1
PXR/RXR Activation	0.906	0.0154	#NUM!	ENPP6		Bupropion Degradation	2.7	0.12	#NUM!	NFKB1		D-myo-inositol (3.4.5.6)-tetrakisphosphate Biosynthesis	0.593	0.00709	#NUM!	RGS2
Mitotic Roles of Polo-Like Kinase	0.9	0.0152	#NUM!	PNP		Dermatan Sulfate Degradation (Metazoa)	1.9	0.118	#NUM!	HYAL1.HEXB		Phagosome Maturation	0.585	0.00694	#NUM!	SLC22A6
Adipogenesis pathway	1.52	0.0149	#NUM!	FDPS		Adenosine Nucleotides Degradation II	1.9	0.118	#NUM!	XDH.PNP		Role of Macrophages. Fibroblasts and Endothelial Cells in Rheumatoid Arthritis	0.868	0.00647	#NUM!	ATP1A1
Remodeling of Epithelial Adherens Junctions	0.887	0.0147	#NUM!	PNPO.SGK1		Acetone Degradation I (to Methylglyoxal)	2.61	0.111	#NUM!	NFKB1		3-phosphoinositide Degradation	0.558	0.00645	#NUM!	ATP1A1
Agrin Interactions at Neuromuscular Junction	0.882	0.0145	#NUM!	SLC27A2		Sucrose Degradation V (Mammalian)	1.06	0.111	#NUM!	HLA-DPB1		Hepatic Cholestasis	0.548	0.00629	#NUM!	CEBPD.CEBPB
Caveolar-mediated Endocytosis Signaling	0.87	0.0141	#NUM!	FMO5		Antigen Presentation Pathway	3.25	0.105	#NUM!	NFKB1		D-myo-inositol-5-phosphate Metabolism	0.548	0.00629	#NUM!	ACE
IL-12 Signaling and Production in Macrophages	1.45	0.0137	#NUM!	FDPS		Cysteine Biosynthesis III (mammalia)	1.81	0.105	#NUM!	NFKB1		Gαq Signaling	0.546	0.00625	#NUM!	ATP1A1
Role of BRCA1 in DNA Damage Response	0.832	0.0128	#NUM!	CEBPD.CEBPB		Purine Nucleotides Degradation II (Aerobic)	1.77	0.1	#NUM!	ITGB2		Aldosterone Signaling in Epithelial Cells	0.532	0.00602	#NUM!	ATP1A1
Prolactin Signaling	0.807	0.012	#NUM!	ACTB		Glycine Betaine Degradation	1.02	0.1	#NUM!	DNM1.CAPN1.GNAQ		Cdc42 Signaling	0.53	0.00599	#NUM!	ARG2
JAK/Stat Signaling	0.807	0.012	#NUM!	CMPK2		Superpathway of Methionine Degradation	2.39	0.0938	#NUM!	HYAL1.HEXB		3-phosphoinositide Biosynthesis	0.476	0.00515	#NUM!	MGAM
Tec Kinase Signaling	1.33	0.0118	#NUM!	ACTB		PXR/RXR Activation	4.31	0.0923	#NUM!	GGT1.ANPEP		Clathrin-mediated Endocytosis Signaling	0.471	0.00508	#NUM!	G6PC
Apoptosis Signaling	0.779	0.0112	#NUM!	ACTB		Glutathione Redox Reactions I	1.69	0.0909	#NUM!	MTHFD1		cAMP-mediated signaling	0.428	0.00448	#NUM!	APOB
Regulation of Actin-based Motility by Rho	0.771	0.011	#NUM!	ACTB		Mineralocorticoid Biosynthesis	0.977	0.0909	#NUM!	PNP		Superpathway of Inositol Phosphate Compounds	0.417	0.00435	#NUM!	ACE
Ceramide Signaling	0.762	0.0108	#NUM!	APOA4		UDP-N-acetyl-D-galactosamine Biosynthesis II	0.977	0.0909	#NUM!	NFKB1		Protein Ubiquitination Pathway	0.383	0.00392	#NUM!	ARG2
Fcγ Receptor-mediated Phagocytosis in Macrophages and Monocytes	0.762	0.0108	#NUM!	ACTB		Pyrimidine Deoxyribonucleotides De Novo Biosynthesis I	1.65	0.087	#NUM!	NFKB1		G-Protein Coupled Receptor Signaling	0.362	0.00368	#NUM!	GLUL
Glucocorticoid Receptor Signaling	1.69	0.0105	#NUM!	ACTB		Dopamine Degradation	2.28	0.0857	#NUM!	KDELR3.PRKAR2A.PRKAG2.GNAQ.NFKB1		Glucocorticoid Receptor Signaling	0.344	0.00348	#NUM!	RPS7.RPS2
NRF2-mediated Oxidative Stress Response	1.23	0.0104	#NUM!	ACTB		Tryptophan Degradation III (Eukaryotic)	1.62	0.0833	#NUM!	PRKAR2A.PRKAG2.GNAQ		Axonal Guidance Signaling	0.213	0.00222	#NUM!	RGS2
Clathrin-mediated Endocytosis Signaling	1.22	0.0102	#NUM!	ACTB		Glucocorticoid Biosynthesis	0.941	0.0833	#NUM!	IGFBP1
CDK5 Signaling	0.737	0.0101	#NUM!	ACTB		Melatonin Degradation I	3.39	0.0806	#NUM!	NFKB1
Virus Entry via Endocytic Pathways	0.726	0.0098	#NUM!	CEBPD.CEBPB		Estrogen Biosynthesis	2.15	0.0769	#NUM!	MMP13.TNFRSF11A.NFKB1
VEGF Signaling	0.722	0.00971	#NUM!	ACTB		Oleate Biosynthesis II (Animals)	0.908	0.0769	#NUM!	CYP4B1.CYP51A1.CYP2C8
IGF-1 Signaling	0.711	0.00943	#NUM!	ACTB		Neuroprotective Role of THOP1 in Alzheimer's Disease	2.12	0.075	#NUM!	NFKB1
Gαs Signaling	0.7	0.00917	#NUM!	SLC27A2		Superpathway of Melatonin Degradation	3.24	0.0746	#NUM!	NFKB1
Integrin Signaling	1.14	0.00913	#NUM!	SLC27A2		Androgen Biosynthesis	0.878	0.0714	#NUM!	ACAT2.HADHB
LPS/IL-1 Mediated Inhibition of RXR Function	1.13	0.00901	#NUM!	PNP		Glycogen Degradation III	0.878	0.0714	#NUM!	ENPEP.PRKAR2A.PRKAG2.GNAQ.MMP13.ACE
cAMP-mediated signaling	1.12	0.00897	#NUM!	FDPS		Pyrimidine Ribonucleotides De Novo Biosynthesis	1.98	0.0667	#NUM!	NFKB1
Paxillin Signaling	0.686	0.00885	#NUM!	ACTB		Sonic Hedgehog Signaling	1.44	0.0667	#NUM!	NFKB1
Huntington's Disease Signaling	1.06	0.0083	#NUM!	ACTB		Vitamin-C Transport	0.851	0.0667	#NUM!	PLB1.GNAQ
LXR/RXR Activation	0.659	0.00826	#NUM!	SGK1		Nicotine Degradation II	2.42	0.0635	#NUM!	GNAQ
RhoA Signaling	0.656	0.0082	#NUM!	CHAC1		Fatty Acid β-oxidation I	1.39	0.0625	#NUM!	TNFRSF11A
Gustation Pathway	0.65	0.00806	#NUM!	RGS2		MIF-mediated Glucocorticoid Regulation	1.36	0.0606	#NUM!	PRKAR2A.PRKAG2
FXR/RXR Activation	0.644	0.00794	#NUM!	CEBPD.CEBPB		Amyloid Processing	1.83	0.0588	#NUM!	RAB5B.ACE
Atherosclerosis Signaling	0.641	0.00787	#NUM!	ENPP6		Methionine Degradation I (to Homocysteine)	0.801	0.0588	#NUM!	PLB1
Estrogen Receptor Signaling	0.638	0.00781	#NUM!	QPRT		LXR/RXR Activation	3.64	0.0579	#NUM!	NFKB1
Cellular Effects of Sildenafil (Viagra)	0.632	0.00769	#NUM!	ACTB		Melatonin Signaling	2.24	0.0563	#NUM!	NFKB1
G-Protein Coupled Receptor Signaling	0.976	0.00735	#NUM!	ACTB		Nicotine Degradation III	1.76	0.0556	#NUM!	NFKB1
Cardiac β-adrenergic Signaling	0.612	0.0073	#NUM!	SGK1		Valine Degradation I	0.778	0.0556	#NUM!	GNAQ
Insulin Receptor Signaling	0.601	0.00709	#NUM!	PNP		Serotonin Degradation	2.18	0.0541	#NUM!	FABP2.SLC2A2.FABP1
Hereditary Breast Cancer Signaling	0.599	0.00704	#NUM!	SLC27A2		Ethanol Degradation II	1.27	0.0541	#NUM!	ACAT2.HADHB
Epithelial Adherens Junction Signaling	0.588	0.00685	#NUM!	ENPP6.RGS2		Histamine Degradation	0.756	0.0526	#NUM!	DPEP1.GGT1
Relaxin Signaling	0.573	0.00658	#NUM!	ENPP6		Netrin Signaling	1.23	0.0513	#NUM!	XDH.PNP
Role of Macrophages. Fibroblasts and Endothelial Cells in Rheumatoid Arthritis	0.885	0.00647	#NUM!	SLC27A2		Thyroid Hormone Metabolism II (via Conjugation and/or Degradation)	1.21	0.05	#NUM!	UGDH.GALE
Gαq Signaling	0.554	0.00625	#NUM!	PNP		Noradrenaline and Adrenaline Degradation	1.21	0.05	#NUM!	SHMT2
Aldosterone Signaling in Epithelial Cells	0.541	0.00602	#NUM!	ACTB		The Visual Cycle	0.736	0.05	#NUM!	PNP
Tight Junction Signaling	0.539	0.00599	#NUM!	IGFBP1		MIF Regulation of Innate Immunity	1.19	0.0488	#NUM!	ALDH1L2.NFKB1
Gap Junction Signaling	0.536	0.00595	#NUM!	APOA4		Oxidative Ethanol Degradation III	0.717	0.0476	#NUM!	ITGB2
Germ Cell-Sertoli Cell Junction Signaling	0.526	0.00578	#NUM!	APOA4		Inflammasome pathway	0.717	0.0476	#NUM!	PRKAR2A.PRKAG2
RhoGDI Signaling	0.526	0.00578	#NUM!	ENPP6		Atherosclerosis Signaling	2.74	0.0472	#NUM!	NFKB1
Sertoli Cell-Sertoli Cell Junction Signaling	0.515	0.00562	#NUM!	APOA4		Pyrimidine Ribonucleotides Interconversion	1.16	0.0465	#NUM!	PRKAR2A.PRKAG2.GNAQ
AMPK Signaling	0.494	0.00529	#NUM!	ACTB		Pyridoxal 5'-phosphate Salvage Pathway	1.55	0.0462	#NUM!	NFKB1
Agranulocyte Adhesion and Diapedesis	0.494	0.00529	#NUM!	SGK1.CAPN1		Role of IL-17F in Allergic Inflammatory Airway Diseases	1.14	0.0455	#NUM!	DNM1
RAR Activation	0.492	0.00526	#NUM!	ACTB		Role of Lipids/Lipid Rafts in the Pathogenesis of Influenza	0.699	0.0455	#NUM!	ELF3.PRKAR2A.PRKAG2
Production of Nitric Oxide and Reactive Oxygen Species in Macrophages	0.486	0.00518	#NUM!	ENPP6.RGS2		Fatty Acid α-oxidation	0.699	0.0455	#NUM!	CAPN1
ILK Signaling	0.481	0.0051	#NUM!	SLC27A2.FMO5		Eicosanoid Signaling	1.52	0.0448	#NUM!	ACAT2.HADHB
Leukocyte Extravasation Signaling	0.457	0.00476	#NUM!	FDPS.RSAD2		IL-1 Signaling	1.87	0.044	#NUM!	XDH.PNP
EIF2 Signaling	0.439	0.00452	#NUM!	ACTB.CAPN1		Triacylglycerol Biosynthesis	1.11	0.0435	#NUM!	PRKAR2A.PRKAG2
Actin Cytoskeleton Signaling	0.428	0.00439	#NUM!	RGS2		Putrescine Degradation III	0.682	0.0435	#NUM!	APOE.APOA4.NFKB1
Signaling by Rho Family GTPases	0.401	0.00405	#NUM!	IGFBP1		Dermatan Sulfate Biosynthesis (Late Stages)	1.09	0.0426	#NUM!	PRKAR2A.PRKAG2.GNAQ
Xenobiotic Metabolism Signaling	0.352	0.00348	#NUM!	ACTB		Salvage Pathways of Pyrimidine Ribonucleotides	1.8	0.0421	#NUM!	PSMB7.DNAJC5B.PSMB6.USP33
Protein Kinase A Signaling	0.257	0.00255	#NUM!	ACTB		Renin-Angiotensin Signaling	2.13	0.0417	#NUM!	CRP.NFKB1
						GPCR-Mediated Integration of Enteroendocrine Signaling Exemplified by an L Cell	1.44	0.0417	#NUM!	PRKAR2A.PRKAG2.ACACA
						Role of JAK1. JAK2 and TYK2 in Interferon Signaling	0.666	0.0417	#NUM!	GNAQ
						LPS/IL-1 Mediated Inhibition of RXR Function	3.36	0.0405	#NUM!	PRKAR2A.PRKAG2
						CDK5 Signaling	1.75	0.0404	#NUM!	NFKB1
						Chondroitin Sulfate Biosynthesis (Late Stages)	1.04	0.04	#NUM!	PLB1
						IL-17A Signaling in Gastric Cells	0.65	0.04	-1	PRKAR2A.PRKAG2.MMP13.NFKB1
						Tryptophan Degradation X (Mammalian. via Tryptamine)	0.65	0.04	#NUM!	ITGB2.NFKB1.HLA-DPB1
						Glycolysis I	0.65	0.04	#NUM!	PRKAR2A.PRKAG2.GNAQ
						Gluconeogenesis I	0.65	0.04	#NUM!	GNAQ.SMPD3
						Ethanol Degradation IV	0.65	0.04	#NUM!	GNAQ.MMP13
						BMP signaling pathway	1.38	0.0395	#NUM!	TNFSF10
						Type II Diabetes Mellitus Signaling	2.03	0.0394	#NUM!	TXNRD1
						GNRH Signaling	2	0.0388	#NUM!	PRKAR2A.PRKAG2
						Antioxidant Action of Vitamin C	1.69	0.0388	#NUM!	NFKB1
						Phototransduction Pathway	1	0.0377	#NUM!	ACE
						IL-15 Production	0.621	0.037	#NUM!	TNFRSF11A.NFKB1
						Androgen Signaling	1.58	0.036	#NUM!	ITGB2
						Tight Junction Signaling	2.15	0.0359	#NUM!	PLB1.MAPK15.GNAQ
						Leptin Signaling in Obesity	1.26	0.0353	#NUM!	NFKB1.SMPD3
						GPCR-Mediated Nutrient Sensing in Enteroendocrine Cells	1.26	0.0353	#NUM!	PRKAR2A.PRKAG2
						α-Adrenergic Signaling	1.24	0.0345	#NUM!	CAPN1
						TNFR2 Signaling	0.594	0.0345	#NUM!	NFKB1
						Glutathione-mediated Detoxification	0.594	0.0345	#NUM!	GLUL
						G Beta Gamma Signaling	1.23	0.0341	#NUM!	FDPS.ACAT2.HADHB
						Chondroitin Sulfate Biosynthesis	0.923	0.0339	#NUM!	GNAQ.TNFSF10.NFKB1
						Relaxin Signaling	1.72	0.0329	#NUM!	PRKAR2A.PRKAG2
						Dermatan Sulfate Biosynthesis	0.9	0.0328	#NUM!	APCS.CRP.NFKB1
						Ceramide Signaling	1.17	0.0323	#NUM!	PRKAR2A.PRKAG2.GNAQ
						4-1BB Signaling in T Lymphocytes	0.569	0.0323	#NUM!	NDUFA4.MT-ND5
						FXR/RXR Activation	1.41	0.0317	#NUM!	RGS2.PRKAR2A.PRKAG2.GNAQ.NFKB1
						Estrogen Receptor Signaling	1.39	0.0312	#NUM!	PRKAR2A.PRKAG2.GNAQ
						G Protein Signaling Mediated by Tubby	0.557	0.0312	#NUM!	ERO1B
						TR/RXR Activation	1.11	0.0306	#NUM!	RGS2.GNAQ.NFKB1
						P2Y Purigenic Receptor Signaling Pathway	1.35	0.0303	#NUM!	NFKB1
						Circadian Rhythm Signaling	0.546	0.0303	#NUM!	DNM1.ITGB2
						Role of IL-17A in Arthritis	0.834	0.0299	#NUM!	TNFRSF11A.NFKB1
						Remodeling of Epithelial Adherens Junctions	0.824	0.0294	#NUM!	ITGB2.EDIL3.MMP13.CLDN3
						Oncostatin M Signaling	0.535	0.0294	#NUM!	NFKB1
						TWEAK Signaling	0.535	0.0294	#NUM!	NFKB1
						Retinoate Biosynthesis I	0.535	0.0294	#NUM!	APOE.APOA4.NFKB1
						IL-17A Signaling in Fibroblasts	0.525	0.0286	#NUM!	GPX2.DNAJC5B.ABCC4.TXNRD1
						Nucleotide Excision Repair Pathway	0.525	0.0286	#NUM!	SULT1C4.ALDH1L2.NFKB1.FMO5.SULT1A2.CYP2C8
						IGF-1 Signaling	1.04	0.0283	#NUM!	PRKAR2A.PRKAG2.RDH12.NFKB1
						Caveolar-mediated Endocytosis Signaling	0.794	0.0282	#NUM!	PRKAR2A.PRKAG2
						PPARα/RXRα Activation	1.46	0.0281	#NUM!	ITGB2.MMP13.CCL16.CLDN3
						Gαs Signaling	1.01	0.0275	#NUM!	PRKAR2A.PRKAG2.ACLY
						Heparan Sulfate Biosynthesis (Late Stages)	0.775	0.0274	#NUM!	CAPN1
						Amyotrophic Lateral Sclerosis Signaling	0.991	0.027	#NUM!	ITGB2.APOE
						Corticotropin Releasing Hormone Signaling	0.991	0.027	#NUM!	TNFSF10.NFKB1
						Complement System	0.505	0.027	#NUM!	ACAT2.HADHB
						April Mediated Signaling	0.495	0.0263	#NUM!	MTHFD1.SHMT2
						HIF1α Signaling	0.957	0.0261	#NUM!	ITGB2.NFKB1.HLA-DPB1
						Dopamine Receptor Signaling	0.74	0.026	#NUM!	NFKB1
						eNOS Signaling	1.14	0.0258	#NUM!	PRKAR2A.PRKAG2.CLDN3.OCLN
						Inhibition of Matrix Metalloproteases	0.486	0.0256	#NUM!	TNFSF10.NFKB1
						Clathrin-mediated Endocytosis Signaling	1.3	0.0254	#NUM!	NFKB1.HLA-DPB1
						Hepatic Cholestasis	1.11	0.0252	#NUM!	CAPN1.NFKB1
						Synaptic Long Term Potentiation	0.916	0.025	#NUM!	ITGB2.MMP13.CCL16.CLDN3
						Role of PKR in Interferon Induction and Antiviral Response	0.477	0.025	#NUM!	NFKB1
						B Cell Activating Factor Signaling	0.477	0.025	#NUM!	ITGB2.NFKB1
						Retinol Biosynthesis	0.477	0.025	#NUM!	NFKB1
						Heparan Sulfate Biosynthesis	0.706	0.0247	#NUM!	NDUFA4.MT-ND5.XDH.GPX4
						Stearate Biosynthesis I (Animals)	0.468	0.0244	#NUM!	CRP.NFKB1
						JAK/Stat Signaling	0.69	0.0241	#NUM!	SMPD3
						Sperm Motility	0.878	0.024	#NUM!	GNAQ.NFKB1
						UVC-Induced MAPK Signaling	0.46	0.0238	#NUM!	ELOVL6
						IL-17 Signaling	0.675	0.0235	#NUM!	SULT1C4.SULT1A2
						Mitochondrial Dysfunction	1.02	0.0234	#NUM!	PLB1.PRKAR2A.PRKAG2
						NF-κB Activation by Viruses	0.667	0.0233	#NUM!	PPRC1.PRKAR2A.PRKAG2.NFKB1
						Role of RIG1-like Receptors in Antiviral Innate Immunity	0.452	0.0233	#NUM!	DNM1.ITGB2.APOE.APOA4.RAB5B
						iNOS Signaling	0.444	0.0227	#NUM!	MMP13
						Granulocyte Adhesion and Diapedesis	0.981	0.0226	#NUM!	PRKAR2A.PRKAG2.GNAQ.AQP1
						Sertoli Cell-Sertoli Cell Junction Signaling	0.974	0.0225	#NUM!	SMPD3.ENPP7
						Crosstalk between Dendritic Cells and Natural Killer Cells	0.645	0.0225	#NUM!	PNP
						OX40 Signaling Pathway	0.645	0.0225	#NUM!	DPYD
						Apoptosis Signaling	0.645	0.0225	#NUM!	DPYD
						Th1 Pathway	0.807	0.0222	#NUM!	FDPS
						IL-9 Signaling	0.436	0.0222	#NUM!	PRKAR2A.PRKAG2.GNAQ
						Reelin Signaling in Neurons	0.624	0.0217	#NUM!	NFKB1
						Death Receptor Signaling	0.624	0.0217	#NUM!	NFKB1
						Insulin Receptor Signaling	0.768	0.0213	#NUM!	RDH12
						nNOS Signaling in Neurons	0.421	0.0213	#NUM!	MAPK15.SLC2A2.MMP13
						Agranulocyte Adhesion and Diapedesis	0.905	0.0212	#NUM!	NFKB1
						RAR Activation	0.899	0.0211	#NUM!	PRKAR2A.PRKAG2
						Melanocyte Development and Pigmentation Signaling	0.604	0.0211	#NUM!	SULT1C4.SULT1A2
						Xenobiotic Metabolism Signaling	1.15	0.0209	#NUM!	RGS2.PRKAR2A.PRKAG2
						NRF2-mediated Oxidative Stress Response	0.881	0.0207	#NUM!	CAPN1.GLUL.RAB5B
						IL-12 Signaling and Production in Macrophages	0.737	0.0205	#NUM!	PRKAR2A.PRKAG2.GNAQ
						TNFR1 Signaling	0.407	0.0204	#NUM!	ITGB2
						Cancer Drug Resistance By Drug Efflux	0.407	0.0204	#NUM!	PRKAR2A.PRKAG2.GNAQ.NFKB1.CYP2C8
						Th2 Pathway	0.714	0.02	#NUM!	ITGB2.RAB5B
						RANK Signaling in Osteoclasts	0.567	0.0198	#NUM!	PRKAR2A.PRKAG2.IGFBP1
						Virus Entry via Endocytic Pathways	0.561	0.0196	#NUM!	CHKA.CHKB
						CD27 Signaling in Lymphocytes	0.387	0.0192	#NUM!	NFKB1
						Leukocyte Extravasation Signaling	0.788	0.019	#NUM!	XPA
						Gαq Signaling	0.659	0.0188	#NUM!	DNM1.RAB5B
						Dopamine-DARPP32 Feedback in cAMP Signaling	0.649	0.0185	#NUM!	MMP13
						Unfolded protein response	0.375	0.0185	#NUM!	NFKB1
						G-Protein Coupled Receptor Signaling	0.85	0.0184	#NUM!	RDH12
						Oxidative Phosphorylation	0.522	0.0183	#NUM!	MMP13.NFKB1
						Gap Junction Signaling	0.619	0.0179	-2	PRKAR2A.PRKAG2.GNAQ.NFKB1
						Acute Phase Response Signaling	0.614	0.0178	#NUM!	BHLHE40
						Nitric Oxide Signaling in the Cardiovascular System	0.501	0.0177	#NUM!	ACACA.G6PC.PCK1
						Tec Kinase Signaling	0.609	0.0176	#NUM!	MED13.G6PC.PCK1.IGFBP1
						Neuropathic Pain Signaling In Dorsal Horn Neurons	0.496	0.0175	#NUM!	GNAQ
						Regulation of Cellular Mechanics by Calpain Protease	0.357	0.0175	#NUM!	APOE.APOA4.G6PC.MTTP
						Wnt/Ca+ pathway	0.357	0.0175	#NUM!	NFKB1.SMPD3.ENPP7
						Glutamate Receptor Signaling	0.357	0.0175	#NUM!	NFKB1
						NGF Signaling	0.481	0.0171	#NUM!	SULT1C4.SULT1A2
						MSP-RON Signaling Pathway	0.346	0.0169	-2	PRKAR2A.PRKAG2.GNAQ.RLN3.NFKB1
						PTEN Signaling	0.471	0.0168	#NUM!	BBOX1
						Gαi Signaling	0.467	0.0167	#NUM!	ACACA
						Induction of Apoptosis by HIV1	0.341	0.0167	#NUM!	MAT2A
						autophagy	0.341	0.0167	#NUM!	SULT1C4.SULT1A2
						Role of Tissue Factor in Cancer	0.457	0.0164	#NUM!	PRKAR2A.PRKAG2.GNAQ
						Retinoic acid Mediated Apoptosis Signaling	0.336	0.0164	#NUM!	PRKAR2A.PRKAG2.GNAQ
						CREB Signaling in Neurons	0.547	0.0163	#NUM!	NFKB1
						Sphingosine-1-phosphate Signaling	0.453	0.0163	#NUM!	ANPEP
						Colorectal Cancer Metastasis Signaling	0.621	0.0162	#NUM!	NPY.PRKAR2A.PRKAG2
						Th1 and Th2 Activation Pathway	0.543	0.0162	#NUM!	PRKAR2A.PRKAG2.GNAQ
						Gustation Pathway	0.448	0.0161	#NUM!	MPP5.PRKAR2A.PRKAG2.NFKB1.CLDN3.OCLN
						Activation of IRF by Cytosolic Pattern Recognition Receptors	0.331	0.0161	#NUM!	PRKAR2A.PRKAG2.GNAQ.NFKB1
						Phospholipases	0.331	0.0161	#NUM!	PRKAR2A.PRKAG2
						Endothelin-1 Signaling	0.535	0.016	#NUM!	NFKB1
						AMPK Signaling	0.526	0.0159	-1.342	DNM1.PRKAR2A.PRKAG2.GNAQ.NFKB1
						ERK5 Signaling	0.326	0.0159	#NUM!	PLB1.SLC2A2.NFKB1.TXNRD1
						Protein Ubiquitination Pathway	0.591	0.0157	#NUM!	SLC2A2.PRKAG2.NFKB1.SMPD3.ENPP7
						IL-6 Signaling	0.435	0.0157	#NUM!	PRKAR2A.PRKAG2.NFKB1
						Role of NFAT in Cardiac Hypertrophy	0.515	0.0156	-1	MAPK15.CAPN1.PRKAR2A.PRKAG2
						Production of Nitric Oxide and Reactive Oxygen Species in Macrophages	0.511	0.0155	#NUM!	APOE.FABP2.SULT1C4.ALDH1L2.FABP1.FMO5.ABCC4.SULT1A2.CYP2C8
						Cellular Effects of Sildenafil (Viagra)	0.423	0.0154	-2.236	PRKAR2A.PRKAG2.GNAQ.NFKB1.ACE
						Mitotic Roles of Polo-Like Kinase	0.311	0.0152	#NUM!	PRKAR2A.PRKAG2.GNAQ
						ERK/MAPK Signaling	0.488	0.0151	#NUM!	NFKB1
						Lymphotoxin β Receptor Signaling	0.307	0.0149	#NUM!	CMPK2.G6PC.PCK1.ADPGK
						GABA Receptor Signaling	0.307	0.0149	#NUM!	SULT1C4.SULT1A2
						Breast Cancer Regulation by Stathmin1	0.474	0.0148	#NUM!	FDPS.SQLE.FDFT1.EBP.NSDHL.ACAT2.HADHB.MSMO1.LSS.TM7SF2.SC5D.CYP51A1
						IL-10 Signaling	0.302	0.0147	#NUM!	LPIN1.ELOVL6
						Cardiac β-adrenergic Signaling	0.395	0.0146	#NUM!	ALDH1L2
						Agrin Interactions at Neuromuscular Junction	0.298	0.0145	#NUM!	ETNK2.CHKA.ETNK1.CHKB
						Aryl Hydrocarbon Receptor Signaling	0.384	0.0143	#NUM!	DPEP1.PLB1.GGT1
						Chemokine Signaling	0.289	0.0141	-2	PRKAR2A.PRKAG2.GNAQ.NFKB1
						Ovarian Cancer Signaling	0.369	0.0139	#NUM!	MMP13.NFKB1
						Phagosome Maturation	0.369	0.0139	#NUM!	FDPS
						Role of MAPK Signaling in the Pathogenesis of Influenza	0.285	0.0139	#NUM!	ALDH1L2
						Synaptic Long Term Depression	0.362	0.0137	#NUM!	PNPO.G6PC.ADPGK
						Ephrin B Signaling	0.281	0.0137	#NUM!	CMPK2.PCK1
						STAT3 Pathway	0.281	0.0137	#NUM!	ITGB2.APOE.APOA4.PLB1.MMP13.NFKB1
						Toll-like Receptor Signaling	0.277	0.0135	#NUM!	ALDH1L2
						Axonal Guidance Signaling	0.52	0.0133	#NUM!	NFKB1
						TREM1 Signaling	0.273	0.0133	#NUM!	CD74.NFKB1
						IL-15 Signaling	0.269	0.0132	#NUM!	PRKAR2A.PRKAG2
						Role of PI3K/AKT Signaling in the Pathogenesis of Influenza	0.269	0.0132	#NUM!	ALDH1L2
						Angiopoietin Signaling	0.266	0.013	#NUM!	ADH5.SULT1C4.ALDH1L2.SULT1A2
						Estrogen-Dependent Breast Cancer Signaling	0.266	0.013	#NUM!	ADH5.ALDH1L2
						IL-17A Signaling in Airway Cells	0.266	0.013	#NUM!	CYP4B1.CYP51A1.CYP2C8
						Role of Osteoblasts. Osteoclasts and Chondrocytes in Rheumatoid Arthritis	0.382	0.0129	#NUM!	HADHB
						Protein Kinase A Signaling	0.442	0.0128	-2	PRKAR2A.PRKAG2.GNAQ.RORB
						Cardiac Hypertrophy Signaling	0.373	0.0128	#NUM!	APOE.SCD.FDFT1.APOA4.ACACA.NFKB1.CYP51A1
						VDR/RXR Activation	0.262	0.0128	#NUM!	CAPN1.PRKAR2A.PRKAG2
						CD40 Signaling	0.262	0.0128	#NUM!	MAT2A
						Erythropoietin Signaling	0.258	0.0127	#NUM!	CD74.NFKB1
						Regulation of IL-2 Expression in Activated and Anergic T Lymphocytes	0.258	0.0127	#NUM!	HADHB.ACAA2
						Huntington's Disease Signaling	0.357	0.0124	#NUM!	CYP4B1.FMO5.CYP51A1.CYP2C8
						Macropinocytosis Signaling	0.251	0.0123	#NUM!	NSDHL.MSMO1.TM7SF2.CYP51A1
						Small Cell Lung Cancer Signaling	0.241	0.0119	#NUM!	CMPK2.PCK1.CAD
						Allograft Rejection Signaling	0.241	0.0119	#NUM!	PRKAR2A.PRKAG2
						PEDF Signaling	0.241	0.0119	#NUM!	TXNRD1
						LPS-stimulated MAPK Signaling	0.235	0.0116	#NUM!	SQLE.FDFT1.EBP.NSDHL.MSMO1.LSS.TM7SF2.SC5D.CYP51A1
						Bladder Cancer Signaling	0.232	0.0115	#NUM!	SQLE.FDFT1.EBP.NSDHL.MSMO1.LSS.TM7SF2.SC5D.CYP51A1
						TGF-β Signaling	0.232	0.0115	#NUM!	SQLE.FDFT1.EBP.NSDHL.MSMO1.LSS.TM7SF2.SC5D.CYP51A1
						HER-2 Signaling in Breast Cancer	0.229	0.0114	#NUM!	EBP
						Calcium Signaling	0.269	0.0112	#NUM!	MGAM
						NF-κB Signaling	0.265	0.0111	#NUM!	SULT1C4.CYP4B1.CYP51A1.SULT1A2.CYP2C8
						Altered T Cell and B Cell Signaling in Rheumatoid Arthritis	0.223	0.0111	#NUM!	PRKAR2A.PRKAG2.ACE
						Acute Myeloid Leukemia Signaling	0.22	0.011	#NUM!	CYP4B1.CYP51A1.CYP2C8
						Hepatic Fibrosis / Hepatic Stellate Cell Activation	0.257	0.0109	#NUM!	SCD
						Role of NFAT in Regulation of the Immune Response	0.253	0.0108	#NUM!	SULT1C4.CYP4B1.CYP51A1.SULT1A2.CYP2C8
						PPAR Signaling	0.214	0.0108	#NUM!	ACAT2.HADHB
						Molecular Mechanisms of Cancer	0.282	0.0107	#NUM!	EBP
						Regulation of the Epithelial-Mesenchymal Transition Pathway	0.244	0.0106	#NUM!	SULT1C4.ALDH1L2.SULT1A2
						Prostate Cancer Signaling	0.211	0.0106	#NUM!	CMPK2.PCK1
						Glucocorticoid Receptor Signaling	0.256	0.0105	#NUM!	GPX2.GPX4
						Sumoylation Pathway	0.206	0.0104	#NUM!	EBP
						ILK Signaling	0.229	0.0102	#NUM!	GALE
						IL-8 Signaling	0.227	0.0102	#NUM!	SCD.PRKAR2A.PRKAG2.G6PC.IGFBP1.CYP2C8
						FAK Signaling	0.198	0.0101	#NUM!	MAT2A.CTH.SUOX

## Sheet: Table
S5 Table: IPA analysis: list of main pathways impacted by hydrolysate and high fish meal diets compared to low fish meal diet.
Fish hydrolysate versus low fish meal diet		Shrimp hydrolysate versus low fish meal diet		Mix hydrolysate versus low fish meal diet		High FM versus Low fish meal diet
Top Canonical Pathways (Name p-value Overlap)
Glycolysis I 1,23E-03 8,0 % 2/25		Role of Lipids/Lipid Rafts in the Pathogenesis of Influenza 9,11E-04 9,1 % 2/22		Superpathway of Cholesterol Biosynthesis 2,13E-17 42,9 % 12/28		Superpathway of Cholesterol Biosynthesis 4,07E-06 17,9 % 5/28
Gluconeogenesis I 1,23E-03 8,0 % 2/25		Glutamine Biosynthesis I 2,04E-03 100,0 % 1/1		Cholesterol Biosynthesis I 6,27E-16 69,2 % 9/13		EIF2 Signaling 2,63E-05 4,5 % 10/221
Glutamine Biosynthesis I 2,08E-03 100,0 % 1/1		Xanthine and Xanthosine Salvage 2,04E-03 100,0 % 1/1		Cholesterol Biosynthesis II (via 24,25-dihydrolanosterol) 6,27E-16 69,2 % 9/13		Cholesterol Biosynthesis I 1,77E-04 23,1 % 3/13
FXR/RXR Activation 2,30E-03 2,4 % 3/126		Type II Diabetes Mellitus Signaling 2,20E-03 2,4 % 3/127		Cholesterol Biosynthesis III (via Desmosterol) 6,27E-16 69,2 % 9/13		Cholesterol Biosynthesis II (via 24,25-dihydrolanosterol) 1,77E-04 23,1 % 3/13
IL-17A Signaling in Fibroblasts 2,41E-03 5,7 % 2/35		IL-17A Signaling in Fibroblasts 2,31E-03 5,7 % 2/35		Zymosterol Biosynthesis 1,48E-07 66,7 % 4/6		Cholesterol Biosynthesis III (via Desmosterol) 1,77E-04 23,1 % 3/13
Molecular and Cellular Functions (Name p-value #Molecules)
Cell Morphology 2,27E-02 - 1,27E-05 9		Cell Death and Survival 1,73E-02 - 1,81E-05 14		Lipid Metabolism 6,58E-03 - 2,66E-14 79		Lipid Metabolism 5,58E-03 - 5,97E-08 56
Carbohydrate Metabolism 2,67E-02 - 6,33E-05 9		Cell-To-Cell Signaling and Interaction 1,62E-02 - 2,68E-05 10		Small Molecule Biochemistry 6,58E-03 - 2,66E-14 106		Small Molecule Biochemistry 5,58E-03 - 5,97E-08 80
Small Molecule Biochemistry 2,75E-02 - 6,33E-05 20		Cellular Development 1,72E-02 - 3,65E-05 15		Vitamin and Mineral Metabolism 6,25E-03 - 1,96E-11 30		Molecular Transport 5,58E-03 - 6,96E-08 57
Amino Acid Metabolism 2,67E-02 - 2,76E-04 4		Cellular Function and Maintenance 1,73E-02 - 3,65E-05 14		Molecular Transport 6,25E-03 - 3,02E-10 74		Cellular Growth and Proliferation 4,98E-03 - 5,94E-07 80
Post-Translational Modification 1,24E-02 - 2,76E-04 2		Cellular Growth and Proliferation 1,72E-02 - 3,65E-05 12		Carbohydrate Metabolism 6,25E-03 - 1,60E-08 43		Cell Death and Survival 4,69E-03 - 5,01E-06 65
Physiological System Development and Function (Name p-value #Molecules)
Organ Morphology 2,67E-02 - 1,27E-05 14		Connective Tissue Development and Function 1,70E-02 - 5,04E-08 13		Renal and Urological System Development and Function 5,41E-03 - 1,74E-07 17		Connective Tissue Development and Function 5,15E-03 - 3,28E-07 38
Skeletal and Muscular System Development and Function 2,47E-02 - 1,27E-05 7		Tissue Morphology 1,72E-02 - 5,04E-08 18		Connective Tissue Development and Function 6,10E-03 - 1,96E-06 37		Tissue Morphology 5,52E-03 - 3,28E-07 52
Tissue Morphology 2,68E-02 - 1,27E-05 10		Organ Morphology 1,72E-02 - 6,68E-06 14		Tissue Morphology 6,46E-03 - 1,96E-06 53		Organismal Functions 3,16E-03 - 4,19E-06 18
Embryonic Development 2,27E-02 - 7,89E-05 10		Organismal Development 1,72E-02 - 6,68E-06 21		Digestive System Development and Function 4,80E-03 - 1,34E-05 38		Organ Morphology 5,52E-03 - 1,41E-05 31
Organ Development 2,47E-02 - 7,89E-05 13		Reproductive System Development and Function 1,62E-02 - 6,68E-06 8		Organismal Functions 2,00E-03 - 1,59E-05 23		Organismal Development 5,52E-03 - 1,41E-05 62
Top Tox Functions (Name p-value #Molecules)
Increased Levels of Creatinine 8,01E-02 - 2,88E-02 2		Increased Levels of ALT 4,19E-02 - 4,19E-02 1		Increased Levels of ALT 1,18E-03 - 1,18E-03 3		Increased Levels of ALT 1,44E-02 - 1,44E-02 2
Increased Levels of Blood Urea Nitrogen 3,48E-02 - 3,48E-02 1		Increased Levels of Creatinine 7,83E-02 - 7,83E-02 1		Increased Levels of LDH 1,11E-02 - 1,11E-02 2		Increased Levels of Albumin 5,14E-02 - 5,14E-02 1
Increased Levels of Alkaline Phosphatase 1,36E-01 - 1,36E-01 1		Increased Levels of Alkaline Phosphatase 1,33E-01 - 1,33E-01 1		Increased Levels of Albumin 5,90E-02 - 5,90E-02 1		Increased Levels of Creatinine 2,97E-01 - 1,16E-01 2
Increased Levels of Hematocrit 1,80E-01 - 1,80E-01 1		Increased Levels of Hematocrit 1,76E-01 - 1,76E-01 1		Increased Levels of Creatinine 1,32E-01 - 6,15E-02 3		Increased Levels of LDH 1,31E-01 - 1,31E-01 1
		Increased Levels of Red Blood Cells 1,88E-01 - 1,88E-01 1		Increased Levels of AST 1,41E-01 - 1,41E-01 1		Increased Levels of Blood Urea Nitrogen 1,39E-01 - 1,39E-01 1
Cardiotoxicity
Cardiac Infarction 5,08E-02 - 2,08E-03 2		Cardiac Infarction 4,97E-02 - 2,04E-03 1		Cardiac Dysfunction 6,30E-01 - 3,27E-04 7		Cardiac Arteriopathy 6,80E-02 - 1,42E-04 12
Cardiac Arrythmia 1,45E-01 - 3,55E-03 3		Cardiac Output 8,12E-03 - 8,12E-03 1		Cardiac Arteriopathy 1,41E-01 - 5,15E-04 12		Cardiac Proliferation 1,00E-01 - 3,44E-04 6
Cardiac Arteriopathy 8,01E-03 - 4,16E-03 4		Pulmonary Hypertension 1,04E-01 - 1,04E-01 1		Heart Failure 9,64E-02 - 7,07E-03 9		Cardiac Dysfunction 5,79E-01 - 2,97E-03 5
Heart Failure 7,82E-02 - 8,31E-03 3		Cardiac Arteriopathy 1,82E-01 - 1,82E-01 2		Cardiac Arrythmia 5,33E-01 - 1,01E-02 5		Cardiac Inflammation 3,15E-01 - 3,50E-03 4
Cardiac Dysfunction 1,85E-01 - 2,06E-02 1		Cardiac Arrythmia 2,60E-01 - 2,60E-01 1		Cardiac Infarction 1,10E-01 - 1,01E-02 7		Cardiac Enlargement 8,76E-03 - 8,76E-03 1
Hepatotoxicity
Liver Hyperplasia/Hyperproliferation 1,36E-01 - 2,28E-03 22		Liver Necrosis/Cell Death 6,32E-02 - 8,29E-04 3		Liver Steatosis 4,39E-01 - 2,18E-07 17		Liver Necrosis/Cell Death 2,45E-01 - 4,28E-05 10
Liver Proliferation 3,01E-01 - 6,24E-03 1		Hepatocellular Peroxisome Proliferation 2,04E-03 - 2,04E-03 1		Liver Cholestasis 6,85E-02 - 5,60E-04 7		Liver Steatosis 1,90E-01 - 1,02E-04 12
Hepatocellular Carcinoma 1,12E-02 - 1,12E-02 6		Liver Hyperplasia/Hyperproliferation 1,00E00 - 2,18E-03 13		Liver Necrosis/Cell Death 1,92E-01 - 6,40E-04 10		Liver Hyperplasia/Hyperproliferation 3,95E-01 - 3,71E-04 80
Liver Cirrhosis 8,41E-02 - 1,45E-02 2		Liver Proliferation 4,74E-02 - 6,09E-03 2		Liver Hyperplasia/Hyperproliferation 5,14E-01 - 9,78E-04 88		Liver Damage 2,73E-01 - 4,58E-03 9
Liver Necrosis/Cell Death 2,66E-01 - 2,26E-02 3		Liver Regeneration 1,24E-02 - 1,24E-02 2		Liver Inflammation/Hepatitis 5,04E-01 - 9,11E-03 10		Hepatocellular Carcinoma 3,95E-01 - 6,70E-03 16
Nephrotoxicity
Renal Atrophy 2,27E-02 - 7,87E-04 2		Renal Damage 3,81E-05 - 3,81E-05 4		Renal Damage 2,62E-01 - 4,20E-04 9		Renal Necrosis/Cell Death 2,57E-01 - 6,37E-03 9
Renal Inflammation 7,04E-02 - 2,08E-03 3		Renal Tubule Injury 3,81E-05 - 3,81E-05 4		Renal Tubule Injury 2,01E-02 - 4,20E-04 7		Renal Damage 2,32E-01 - 7,43E-03 8
Renal Nephritis 7,04E-02 - 2,08E-03 3		Renal Inflammation 3,20E-02 - 2,04E-03 3		Renal Inflammation 1,00E00 - 1,54E-03 6		Renal Tubule Injury 9,08E-03 - 7,43E-03 6
Kidney Failure 4,28E-02 - 3,14E-03 4		Renal Nephritis 3,20E-02 - 2,04E-03 3		Renal Nephritis 1,00E00 - 1,54E-03 6		Renal Inflammation 1,00E00 - 8,76E-03 7
Renal Damage 1,77E-01 - 3,22E-03 3		Glomerular Injury 7,83E-02 - 3,99E-02 1		Kidney Failure 4,33E-01 - 3,55E-03 8		Renal Nephritis 1,00E00 - 8,76E-03 7
Top Networks (ID Associated Network Functions Score)
1 Nucleic Acid Metabolism, Small Molecule Biochemistry, Cell-To-Cell Signaling and Interaction 46		1 Connective Tissue Development and Function, Organ Morphology, Organismal Development 34		1 Organismal Development, Organismal Injury and Abnormalities, Cellular Growth and Proliferation 44		1 Connective Tissue Disorders, Organismal Injury and Abnormalities, Tissue Morphology 33
2 Dermatological Diseases and Conditions, Organismal Injury and Abnormalities, Cell Morphology 40		2 Carbohydrate Metabolism, Amino Acid Metabolism, Molecular Transport 26		2 Lipid Metabolism, Small Molecule Biochemistry, Vitamin and Mineral Metabolism 39		2 Endocrine System Development and Function, Nervous System Development and Function, Organ Morphology 33
3 Lipid Metabolism, Small Molecule Biochemistry, Cardiovascular System Development and Function 16		3 Renal Damage, Renal Tubule Injury, Cellular Compromise 23		3 Lipid Metabolism, Molecular Transport, Small Molecule Biochemistry 36		3 Lipid Metabolism, Small Molecule Biochemistry, Vitamin and Mineral Metabolism 31
.		4 Molecular Transport, RNA Trafficking, Endocrine System Disorders 13		4 Lipid Metabolism, Small Molecule Biochemistry, Carbohydrate Metabolism 34		4 Tissue Development, Cellular Development, Organ Morphology 31
.		.		5 Protein Synthesis, Lipid Metabolism, Molecular Transport 29		5 Infectious Diseases, Hematological Disease, Cancer 31
		7

## Sheet: mis en forme
	Fish hydrolysate versus low FM diet (Name p-value Overlap)
Top Canonical Pathways
	Glycolysis I 1,23E-03 8,0 % 2/25
	Gluconeogenesis I 1,23E-03 8,0 % 2/25
	Glutamine Biosynthesis I 2,08E-03 100,0 % 1/1
	FXR/RXR Activation 2,30E-03 2,4 % 3/126
	IL-17A Signaling in Fibroblasts 2,41E-03 5,7 % 2/35
Molecular and Cellular Functions (Name p-value #Molecules)
	Cell Morphology 2,27E-02 - 1,27E-05 9
	Carbohydrate Metabolism 2,67E-02 - 6,33E-05 9
	Small Molecule Biochemistry 2,75E-02 - 6,33E-05 20
	Amino Acid Metabolism 2,67E-02 - 2,76E-04 4
	Post-Translational Modification 1,24E-02 - 2,76E-04 2
Physiological System Development and Function (Name p-value #Molecules)
	Organ Morphology 2,67E-02 - 1,27E-05 14
	Skeletal and Muscular System Development and Function 2,47E-02 - 1,27E-05 7
	Tissue Morphology 2,68E-02 - 1,27E-05 10
	Embryonic Development 2,27E-02 - 7,89E-05 10
	Organ Development 2,47E-02 - 7,89E-05 13
Top Tox Functions (Name p-value #Molecules)
	Increased Levels of Creatinine 8,01E-02 - 2,88E-02 2
	Increased Levels of Blood Urea Nitrogen 3,48E-02 - 3,48E-02 1
	Increased Levels of Alkaline Phosphatase 1,36E-01 - 1,36E-01 1
	Increased Levels of Hematocrit 1,80E-01 - 1,80E-01 1
	Cardiotoxicity
	Cardiac Infarction 5,08E-02 - 2,08E-03 2
	Cardiac Arrythmia 1,45E-01 - 3,55E-03 3
	Cardiac Arteriopathy 8,01E-03 - 4,16E-03 4
	Heart Failure 7,82E-02 - 8,31E-03 3
	Cardiac Dysfunction 1,85E-01 - 2,06E-02 1
	Hepatotoxicity
	Liver Hyperplasia/Hyperproliferation 1,36E-01 - 2,28E-03 22
	Liver Proliferation 3,01E-01 - 6,24E-03 1
	Hepatocellular Carcinoma 1,12E-02 - 1,12E-02 6
	Liver Cirrhosis 8,41E-02 - 1,45E-02 2
	Liver Necrosis/Cell Death 2,66E-01 - 2,26E-02 3
	Nephrotoxicity
	Renal Atrophy 2,27E-02 - 7,87E-04 2
	Renal Inflammation 7,04E-02 - 2,08E-03 3
	Renal Nephritis 7,04E-02 - 2,08E-03 3
	Kidney Failure 4,28E-02 - 3,14E-03 4
	Renal Damage 1,77E-01 - 3,22E-03 3
Top Networks (ID Associated Network Functions Score)
	1 Nucleic Acid Metabolism, Small Molecule Biochemistry, Cell-To-Cell Signaling and Interaction 46
	2 Dermatological Diseases and Conditions, Organismal Injury and Abnormalities, Cell Morphology 40
	3 Lipid Metabolism, Small Molecule Biochemistry, Cardiovascular System Development and Function 16
	Shrimp hydrolysate versus low FM diet
	Top Canonical Pathways
	Name p-value Overlap
	Role of Lipids/Lipid Rafts in the Pathogenesis of Influenza 9,11E-04 9,1 % 2/22
	Glutamine Biosynthesis I 2,04E-03 100,0 % 1/1
	Xanthine and Xanthosine Salvage 2,04E-03 100,0 % 1/1
	Type II Diabetes Mellitus Signaling 2,20E-03 2,4 % 3/127
	IL-17A Signaling in Fibroblasts 2,31E-03 5,7 % 2/35
	Molecular and Cellular Functions
	Name p-value #Molecules
	Cell Death and Survival 1,73E-02 - 1,81E-05 14
	Cell-To-Cell Signaling and Interaction 1,62E-02 - 2,68E-05 10
	Cellular Development 1,72E-02 - 3,65E-05 15
	Cellular Function and Maintenance 1,73E-02 - 3,65E-05 14
	Cellular Growth and Proliferation 1,72E-02 - 3,65E-05 12
	Physiological System Development and Function
	Name p-value #Molecules
	Connective Tissue Development and Function 1,70E-02 - 5,04E-08 13
	Tissue Morphology 1,72E-02 - 5,04E-08 18
	Organ Morphology 1,72E-02 - 6,68E-06 14
	Organismal Development 1,72E-02 - 6,68E-06 21
	Reproductive System Development and Function 1,62E-02 - 6,68E-06 8
	Top Tox Functions
	Name p-value #Molecules
	Increased Levels of ALT 4,19E-02 - 4,19E-02 1
	Increased Levels of Creatinine 7,83E-02 - 7,83E-02 1
	Increased Levels of Alkaline Phosphatase 1,33E-01 - 1,33E-01 1
	Increased Levels of Hematocrit 1,76E-01 - 1,76E-01 1
	Increased Levels of Red Blood Cells 1,88E-01 - 1,88E-01 1
	Cardiotoxicity
	Name p-value #Molecules
	Cardiac Infarction 4,97E-02 - 2,04E-03 1
	Cardiac Output 8,12E-03 - 8,12E-03 1
	Pulmonary Hypertension 1,04E-01 - 1,04E-01 1
	Cardiac Arteriopathy 1,82E-01 - 1,82E-01 2
	Cardiac Arrythmia 2,60E-01 - 2,60E-01 1
	Hepatotoxicity
	Name p-value #Molecules
	Liver Necrosis/Cell Death 6,32E-02 - 8,29E-04 3
	Hepatocellular Peroxisome Proliferation 2,04E-03 - 2,04E-03 1
	Liver Hyperplasia/Hyperproliferation 1,00E00 - 2,18E-03 13
	Liver Proliferation 4,74E-02 - 6,09E-03 2
	Liver Regeneration 1,24E-02 - 1,24E-02 2
	Nephrotoxicity
	Name p-value #Molecules
	Renal Damage 3,81E-05 - 3,81E-05 4
	Renal Tubule Injury 3,81E-05 - 3,81E-05 4
	Renal Inflammation 3,20E-02 - 2,04E-03 3
	Renal Nephritis 3,20E-02 - 2,04E-03 3
	Glomerular Injury 7,83E-02 - 3,99E-02 1
	Top Networks
	ID Associated Network Functions Score
	1 Connective Tissue Development and Function, Organ Morphology, Organismal Development 34
	2 Carbohydrate Metabolism, Amino Acid Metabolism, Molecular Transport 26
	3 Renal Damage, Renal Tubule Injury, Cellular Compromise 23
	4 Molecular Transport, RNA Trafficking, Endocrine System Disorders 13
	Mix hydrolysate versus low FM diet
	Top Canonical Pathways
	Name p-value Overlap
	Superpathway of Cholesterol Biosynthesis 2,13E-17 42,9 % 12/28
	Cholesterol Biosynthesis I 6,27E-16 69,2 % 9/13
	Cholesterol Biosynthesis II (via 24,25-dihydrolanosterol) 6,27E-16 69,2 % 9/13
	Cholesterol Biosynthesis III (via Desmosterol) 6,27E-16 69,2 % 9/13
	Zymosterol Biosynthesis 1,48E-07 66,7 % 4/6
	Molecular and Cellular Functions
	Name p-value #Molecules
	Lipid Metabolism 6,58E-03 - 2,66E-14 79
	Small Molecule Biochemistry 6,58E-03 - 2,66E-14 106
	Vitamin and Mineral Metabolism 6,25E-03 - 1,96E-11 30
	Molecular Transport 6,25E-03 - 3,02E-10 74
	Carbohydrate Metabolism 6,25E-03 - 1,60E-08 43
	Physiological System Development and Function
	Name p-value #Molecules
	Renal and Urological System Development and Function 5,41E-03 - 1,74E-07 17
	Connective Tissue Development and Function 6,10E-03 - 1,96E-06 37
	Tissue Morphology 6,46E-03 - 1,96E-06 53
	Digestive System Development and Function 4,80E-03 - 1,34E-05 38
	Organismal Functions 2,00E-03 - 1,59E-05 23
	Top Tox Functions
	Name p-value #Molecules
	Increased Levels of ALT 1,18E-03 - 1,18E-03 3
	Increased Levels of LDH 1,11E-02 - 1,11E-02 2
	Increased Levels of Albumin 5,90E-02 - 5,90E-02 1
	Increased Levels of Creatinine 1,32E-01 - 6,15E-02 3
	Increased Levels of AST 1,41E-01 - 1,41E-01 1
	Cardiotoxicity
	Name p-value #Molecules
	Cardiac Dysfunction 6,30E-01 - 3,27E-04 7
	Cardiac Arteriopathy 1,41E-01 - 5,15E-04 12
	Heart Failure 9,64E-02 - 7,07E-03 9
	Cardiac Arrythmia 5,33E-01 - 1,01E-02 5
	Cardiac Infarction 1,10E-01 - 1,01E-02 7
	Hepatotoxicity
	Name p-value #Molecules
	Liver Steatosis 4,39E-01 - 2,18E-07 17
	Liver Cholestasis 6,85E-02 - 5,60E-04 7
	Liver Necrosis/Cell Death 1,92E-01 - 6,40E-04 10
	Liver Hyperplasia/Hyperproliferation 5,14E-01 - 9,78E-04 88
	Liver Inflammation/Hepatitis 5,04E-01 - 9,11E-03 10
	Nephrotoxicity
	Name p-value #Molecules
	Renal Damage 2,62E-01 - 4,20E-04 9
	Renal Tubule Injury 2,01E-02 - 4,20E-04 7
	Renal Inflammation 1,00E00 - 1,54E-03 6
	Renal Nephritis 1,00E00 - 1,54E-03 6
	Kidney Failure 4,33E-01 - 3,55E-03 8
	Top Networks
	ID Associated Network Functions Score
	1 Organismal Development, Organismal Injury and Abnormalities, Cellular Growth and Proliferation 44
	2 Lipid Metabolism, Small Molecule Biochemistry, Vitamin and Mineral Metabolism 39
	3 Lipid Metabolism, Molecular Transport, Small Molecule Biochemistry 36
	4 Lipid Metabolism, Small Molecule Biochemistry, Carbohydrate Metabolism 34
	5 Protein Synthesis, Lipid Metabolism, Molecular Transport 29
